# Supplementary material for: 2-Methyl­imidazolium hydrogen maleate
Source: Acta Crystallogr Sect E Struct Rep Online. 2009 Feb 11;65(Pt 3):o499. doi: 10.1107/S1600536809004103 (PMC2968590; doi:10.1107/S1600536809004103)
Supplement: Supplementary file 1 [file e-65-0o499-sup1.cif]

##############################################################################
###                                                                        ###
###        Electronic paper (Acta Crystallographica Section E)             ###
###                                                                        ###
##############################################################################
#                                                                            #
# This CIF contains the data in a paper accepted for publication in Acta     #
# Crystallographica Section E. It conforms to the requirements of Notes      #
# for Authors for Section E, and has been peer reviewed under the auspices   #
# of the IUCr Commission on Journals.                                        #
#                                                                            #
# Full details of the Crystallographic Information File format               #
# are given in the paper "The Crystallographic Information File (CIF):       #
# a New Standard Archive File for Crystallography" by S. R. Hall, F. H.      #
# Allen and I. D. Brown [Acta Cryst. (1991), A47, 655-685].                  #
#                                                                            #
# The current version of the core CIF dictionary is obtainable from          #
# ftp://ftp.iucr.org/pub/cif_core.dic. The current version number is 2.4.    #
#                                                                            #
# Software is freely available for graphical display of the structure(s) in  #
# this CIF.  For information consult the CIF home page http://www.iucr.org/  #
# cif/home.html                                                              #
#                                                                            #
# This file may be used for bona fide research purposes within the           #
# scientific community so long as proper attribution is given to the journal # 
# article from which it was obtained.                                        #
#                                                                            #
##############################################################################
                                             
data_global
_audit_creation_method     'form.cif (version 2.0)'
_journal_data_validation_number     ?
_journal_date_recd_electronic     2009-01-31
_journal_date_accepted     2009-02-04
_journal_name_full     'Acta Crystallographica, Section E'
_journal_year     2009
_journal_volume     65
_journal_issue      3
_journal_page_first     o499
_journal_page_last     o499
_journal_paper_category     QO
_journal_coeditor_code     LH2769
loop_
    _publ_contact_author_name
    'Dr. Liu, Zhi-xiong'
_publ_contact_author_address
;
College of Horticulture and Gardening
Yangtze University
Jingzhou 434025
Hubei  P.R.China
and
College of Biological Science and Biotechnology
Beijing Forestry Universtiy
Beijing 100083
P.R.China
;
_publ_contact_author_email     'zxliu1977@yahoo.com.cn'
_publ_contact_author_fax     ?
_publ_contact_author_phone     ?
_publ_section_title
;
2-Methylimidazolium hydrogen maleate
;
loop_
    _publ_author_name
    _publ_author_footnote
    _publ_author_address
    'Liu, Zhi-Xiong' .
;
College of Horticulture and Gardening
Yangtze University
Jingzhou 434025
Hubei
People's Republic of China
and College of Biological Science and Biotechnology
Beijing Forestry University
Beijing 100083
People's Republic of China
;
_publ_section_synopsis     .
data_I
_audit_creation_method     SHELXL-97
_chemical_name_systematic
;
2-Methylimidazolium hydrogen maleate
;
_chemical_name_common     ?
_chemical_formula_moiety     'C4 H7 N2 +, C4 H3 O4 -'
_chemical_formula_sum     'C8 H10 N2 O4'
_chemical_formula_iupac     'C4 H7 N2 +, C4 H3 O4 -'
_chemical_formula_weight     198.18
_chemical_melting_point     ?
_symmetry_cell_setting     Monoclinic
_symmetry_space_group_name_H-M     'C 2/c'
_symmetry_space_group_name_Hall     '-C 2yc'
loop_
    _symmetry_equiv_pos_as_xyz
    'x, y, z'
    '-x, y, -z+1/2'
    'x+1/2, y+1/2, z'
    '-x+1/2, y+1/2, -z+1/2'
    '-x, -y, -z'
    'x, -y, z-1/2'
    '-x+1/2, -y+1/2, -z'
    'x+1/2, -y+1/2, z-1/2'
_cell_length_a     13.9897(14)
_cell_length_b     7.2274(7)
_cell_length_c     20.533(2)
_cell_angle_alpha     90.00
_cell_angle_beta     108.310(2)
_cell_angle_gamma     90.00
_cell_volume     1970.9(3)
_cell_formula_units_Z     8
_cell_measurement_reflns_used     1457
_cell_measurement_theta_min     3.07
_cell_measurement_theta_max     21.41
_cell_measurement_temperature     295(2)
_exptl_crystal_description     block
_exptl_crystal_colour     colorless
_exptl_crystal_size_max     0.10
_exptl_crystal_size_mid     0.10
_exptl_crystal_size_min     0.08
_exptl_crystal_density_diffrn     1.336
_exptl_crystal_density_meas     ?
_exptl_crystal_density_method     'not measured'
_exptl_crystal_F_000     832
_exptl_absorpt_coefficient_mu     0.109
_exptl_absorpt_correction_type     multi-scan
_exptl_absorpt_process_details     '(SADABS; Sheldrick, 2001)'
_exptl_absorpt_correction_T_min     0.9792
_exptl_absorpt_correction_T_max     0.9914
_exptl_special_details
;
;
_diffrn_ambient_temperature     295(2)
_diffrn_radiation_type     'Mo k\a'
_diffrn_radiation_wavelength     0.71073
_diffrn_radiation_source     'fine focus sealed Siemens Mo tube'
_diffrn_radiation_monochromator     graphite
_diffrn_measurement_device_type     'Bruker SMART APEX CCD area-detector'
_diffrn_measurement_method     '0.3\% wide \w exposures'
_diffrn_detector_area_resol_mean     ?
_diffrn_reflns_number     7461
_diffrn_reflns_av_R_equivalents     0.0273
_diffrn_reflns_av_sigmaI/netI     0.0286
_diffrn_reflns_theta_min     2.09
_diffrn_reflns_theta_max     27.00
_diffrn_reflns_theta_full     27.00
_diffrn_measured_fraction_theta_max     0.995
_diffrn_measured_fraction_theta_full     0.995
_diffrn_reflns_limit_h_min     -17
_diffrn_reflns_limit_h_max     17
_diffrn_reflns_limit_k_min     -9
_diffrn_reflns_limit_k_max     9
_diffrn_reflns_limit_l_min     -26
_diffrn_reflns_limit_l_max     24
_diffrn_standards_number     ?
_diffrn_standards_interval_count     ?
_diffrn_standards_interval_time     ?
_diffrn_standards_decay_%     ?
_refine_special_details
;
 Refinement of F^2^ against ALL reflections.  The weighted R-factor wR and
 goodness of fit S are based on F^2^, conventional R-factors R are based
 on F, with F set to zero for negative F^2^. The threshold expression of
 F^2^ > 2sigma(F^2^) is used only for calculating R-factors(gt) etc. and is
 not relevant to the choice of reflections for refinement.  R-factors based
 on F^2^ are statistically about twice as large as those based on F, and R-
 factors based on ALL data will be even larger.
;
_reflns_number_total     2143
_reflns_number_gt     1273
_reflns_threshold_expression     I>2\s(I)
_refine_ls_structure_factor_coef     Fsqd
_refine_ls_matrix_type     full
_refine_ls_R_factor_all     0.0821
_refine_ls_R_factor_gt     0.0456
_refine_ls_wR_factor_gt     0.1167
_refine_ls_wR_factor_ref     0.1298
_refine_ls_goodness_of_fit_ref     0.994
_refine_ls_restrained_S_all     0.994
_refine_ls_number_reflns     2143
_refine_ls_number_parameters     137
_refine_ls_number_restraints     0
_refine_ls_hydrogen_treatment     mixed
_refine_ls_weighting_scheme     calc
_refine_ls_weighting_details
                 'calc w=1/[\s^2^(Fo^2^)+(0.0703P)^2^] where P=(Fo^2^+2Fc^2^)/3'
_atom_sites_solution_hydrogens     geom
_atom_sites_solution_primary     direct
_atom_sites_solution_secondary     difmap
_refine_ls_shift/su_max     0.001
_refine_ls_shift/su_mean     0.000
_refine_diff_density_max     0.169
_refine_diff_density_min     -0.131
_refine_ls_extinction_method     none
_refine_ls_extinction_coef     ?
loop_
    _atom_type_symbol
    _atom_type_description
    _atom_type_scat_dispersion_real
    _atom_type_scat_dispersion_imag
    _atom_type_scat_source
    'C' 'C' 0.0033 0.0016
                         'International Tables Vol C Tables 4.2.6.8 and 6.1.1.4'
    'H' 'H' 0.0000 0.0000
                         'International Tables Vol C Tables 4.2.6.8 and 6.1.1.4'
    'N' 'N' 0.0061 0.0033
                         'International Tables Vol C Tables 4.2.6.8 and 6.1.1.4'
    'O' 'O' 0.0106 0.0060
                         'International Tables Vol C Tables 4.2.6.8 and 6.1.1.4'
_computing_data_collection     'SMART (Bruker, 2001)'
_computing_cell_refinement     'SAINT-Plus (Bruker, 2001)'
_computing_data_reduction     'SAINT-Plus (Bruker, 2001)'
_computing_structure_solution     'SHELXS97 (Sheldrick, 2008)'
_computing_structure_refinement     'SHELXL97 (Sheldrick, 2008)'
_computing_molecular_graphics     'PLATON (Spek, 2003)'
_computing_publication_material     'PLATON (Spek, 2003)'
loop_
    _atom_site_type_symbol
    _atom_site_label
    _atom_site_fract_x
    _atom_site_fract_y
    _atom_site_fract_z
    _atom_site_U_iso_or_equiv
    _atom_site_adp_type
    _atom_site_calc_flag
    _atom_site_refinement_flags
    _atom_site_occupancy
    _atom_site_disorder_assembly
    _atom_site_disorder_group
    C C1 0.77143(12) 0.6738(2) 0.65115(8) 0.0603(4) Uani d . 1 . .
    C C2 0.64878(15) 0.5430(3) 0.57064(11) 0.0810(6) Uani d . 1 . .
    H H2 0.5957 0.5264 0.5303 0.097 Uiso calc R 1 . .
    C C3 0.68665(14) 0.4163(3) 0.61863(11) 0.0812(6) Uani d . 1 . .
    H H3 0.6654 0.2943 0.6183 0.097 Uiso calc R 1 . .
    C C4 0.84501(15) 0.8105(3) 0.69038(10) 0.0855(6) Uani d . 1 . .
    H H4A 0.8699 0.7731 0.7376 0.128 Uiso calc R 1 . .
    H H4B 0.8131 0.9293 0.6872 0.128 Uiso calc R 1 . .
    H H4C 0.9000 0.8183 0.6720 0.128 Uiso calc R 1 . .
    C C5 0.61393(13) 1.0269(2) 0.46763(9) 0.0630(5) Uani d . 1 . .
    C C6 0.59800(13) 1.1982(2) 0.42603(9) 0.0641(5) Uani d . 1 . .
    H H6 0.6446 1.2915 0.4440 0.077 Uiso calc R 1 . .
    C C7 0.52819(11) 1.2406(2) 0.36726(9) 0.0643(5) Uani d . 1 . .
    H H7 0.5327 1.3601 0.3517 0.077 Uiso calc R 1 . .
    C C8 0.44457(13) 1.1297(3) 0.32255(9) 0.0652(5) Uani d . 1 . .
    N N1 0.70226(11) 0.7022(2) 0.59149(8) 0.0687(4) Uani d . 1 . .
    H H1 0.6924(14) 0.811(3) 0.5686(9) 0.082 Uiso d . 1 . .
    N N2 0.76299(11) 0.4998(2) 0.66877(8) 0.0665(4) Uani d . 1 . .
    H H2A 0.8074(14) 0.439(3) 0.7076(10) 0.080 Uiso d . 1 . .
    O O1 0.55899(10) 0.88414(17) 0.44508(7) 0.0830(4) Uani d . 1 . .
    O O2 0.68111(10) 1.02685(18) 0.52321(7) 0.0844(4) Uani d . 1 . .
    O O3 0.43419(11) 0.96097(18) 0.33767(7) 0.0885(5) Uani d . 1 . .
    H H3A 0.495(2) 0.916(3) 0.3917(15) 0.133 Uiso d . 1 . .
    O O4 0.38675(9) 1.20541(19) 0.27165(6) 0.0826(4) Uani d . 1 . .
loop_
    _atom_site_aniso_label
    _atom_site_aniso_U_11
    _atom_site_aniso_U_22
    _atom_site_aniso_U_33
    _atom_site_aniso_U_12
    _atom_site_aniso_U_13
    _atom_site_aniso_U_23
    C1 0.0574(10) 0.0627(11) 0.0610(10) 0.0021(8) 0.0187(8) -0.0008(8)
    C2 0.0663(11) 0.0887(15) 0.0787(13) -0.0016(10) 0.0093(10) -0.0184(11)
    C3 0.0727(12) 0.0667(12) 0.0994(15) -0.0082(10) 0.0202(11) -0.0139(11)
    C4 0.0861(13) 0.0770(14) 0.0872(14) -0.0151(10) 0.0186(11) -0.0040(10)
    C5 0.0611(10) 0.0644(11) 0.0618(11) -0.0024(8) 0.0169(9) -0.0047(8)
    C6 0.0662(10) 0.0583(10) 0.0644(11) -0.0138(8) 0.0158(9) -0.0052(8)
    C7 0.0649(10) 0.0580(10) 0.0660(11) -0.0100(8) 0.0147(9) -0.0006(8)
    C8 0.0631(11) 0.0734(12) 0.0588(11) -0.0047(9) 0.0188(9) -0.0052(9)
    N1 0.0679(9) 0.0715(10) 0.0631(9) 0.0079(8) 0.0154(8) 0.0042(7)
    N2 0.0633(9) 0.0610(9) 0.0712(10) 0.0041(7) 0.0156(8) 0.0035(7)
    O1 0.0929(9) 0.0625(8) 0.0787(9) -0.0138(7) 0.0056(8) 0.0039(6)
    O2 0.0830(9) 0.0878(10) 0.0658(8) -0.0080(7) -0.0005(7) 0.0060(6)
    O3 0.0962(10) 0.0716(9) 0.0768(9) -0.0281(7) -0.0028(7) -0.0017(7)
    O4 0.0748(8) 0.0894(9) 0.0693(8) -0.0015(7) 0.0021(7) 0.0008(7)
_geom_special_details
;
 All esds (except the esd in the dihedral angle between two l.s. planes)
 are estimated using the full covariance matrix.  The cell esds are taken
 into account individually in the estimation of esds in distances, angles
 and torsion angles; correlations between esds in cell parameters are only
 used when they are defined by crystal symmetry.  An approximate (isotropic)
 treatment of cell esds is used for estimating esds involving l.s. planes.
;
loop_
    _geom_bond_atom_site_label_1
    _geom_bond_atom_site_label_2
    _geom_bond_site_symmetry_2
    _geom_bond_distance
    _geom_bond_publ_flag
    C1 N1 . 1.317(2) no
    C1 N2 . 1.324(2) no
    C1 C4 . 1.471(2) no
    C2 C3 . 1.327(3) no
    C2 N1 . 1.366(2) no
    C2 H2 . 0.9300 no
    C3 N2 . 1.369(2) no
    C3 H3 . 0.9300 no
    C4 H4A . 0.9600 no
    C4 H4B . 0.9600 no
    C4 H4C . 0.9600 no
    C5 O2 . 1.230(2) no
    C5 O1 . 1.283(2) no
    C5 C6 . 1.481(2) no
    C6 C7 . 1.328(2) no
    C6 H6 . 0.9300 no
    C7 C8 . 1.476(2) no
    C7 H7 . 0.9300 no
    C8 O4 . 1.2307(19) no
    C8 O3 . 1.278(2) no
    N1 H1 . 0.901(19) no
    N2 H2A . 0.95(2) no
    O1 H3A . 1.20(3) no
    O3 H3A . 1.21(3) no
loop_
    _geom_angle_atom_site_label_1
    _geom_angle_atom_site_label_2
    _geom_angle_atom_site_label_3
    _geom_angle_site_symmetry_1
    _geom_angle_site_symmetry_3
    _geom_angle
    _geom_angle_publ_flag
    N1 C1 N2 . . 107.46(16) no
    N1 C1 C4 . . 125.99(16) no
    N2 C1 C4 . . 126.55(16) no
    C3 C2 N1 . . 107.26(17) no
    C3 C2 H2 . . 126.4 no
    N1 C2 H2 . . 126.4 no
    C2 C3 N2 . . 106.84(18) no
    C2 C3 H3 . . 126.6 no
    N2 C3 H3 . . 126.6 no
    C1 C4 H4A . . 109.5 no
    C1 C4 H4B . . 109.5 no
    H4A C4 H4B . . 109.5 no
    C1 C4 H4C . . 109.5 no
    H4A C4 H4C . . 109.5 no
    H4B C4 H4C . . 109.5 no
    O2 C5 O1 . . 122.12(17) no
    O2 C5 C6 . . 117.90(15) no
    O1 C5 C6 . . 119.98(16) no
    C7 C6 C5 . . 130.67(15) no
    C7 C6 H6 . . 114.7 no
    C5 C6 H6 . . 114.7 no
    C6 C7 C8 . . 130.74(16) no
    C6 C7 H7 . . 114.6 no
    C8 C7 H7 . . 114.6 no
    O4 C8 O3 . . 122.41(17) no
    O4 C8 C7 . . 117.90(17) no
    O3 C8 C7 . . 119.69(16) no
    C1 N1 C2 . . 109.26(16) no
    C1 N1 H1 . . 124.6(12) no
    C2 N1 H1 . . 126.1(12) no
    C1 N2 C3 . . 109.18(16) no
    C1 N2 H2A . . 125.4(11) no
    C3 N2 H2A . . 125.1(11) no
    C5 O1 H3A . . 111.7(11) no
    C5 O2 H1 . . 113.4(6) no
    C8 O3 H3A . . 112.4(11) no
loop_
    _geom_torsion_atom_site_label_1
    _geom_torsion_atom_site_label_2
    _geom_torsion_atom_site_label_3
    _geom_torsion_atom_site_label_4
    _geom_torsion_site_symmetry_1
    _geom_torsion_site_symmetry_2
    _geom_torsion_site_symmetry_3
    _geom_torsion_site_symmetry_4
    _geom_torsion
    _geom_torsion_publ_flag
    N1 C2 C3 N2 . . . . 0.3(2) no
    O2 C5 C6 C7 . . . . -175.16(18) no
    O1 C5 C6 C7 . . . . 5.4(3) no
    C5 C6 C7 C8 . . . . -1.9(3) no
    C6 C7 C8 O4 . . . . 176.67(17) no
    C6 C7 C8 O3 . . . . -3.0(3) no
    N2 C1 N1 C2 . . . . -0.11(19) no
    C4 C1 N1 C2 . . . . 179.34(16) no
    C3 C2 N1 C1 . . . . -0.1(2) no
    N1 C1 N2 C3 . . . . 0.27(19) no
    C4 C1 N2 C3 . . . . -179.18(16) no
    C2 C3 N2 C1 . . . . -0.3(2) no
    O1 C5 O2 H1 . . . . -0.7(7) no
    C6 C5 O2 H1 . . . . 179.9(6) no
loop_
    _geom_hbond_atom_site_label_D
    _geom_hbond_atom_site_label_H
    _geom_hbond_atom_site_label_A
    _geom_hbond_site_symmetry_A
    _geom_hbond_distance_DH
    _geom_hbond_distance_HA
    _geom_hbond_distance_DA
    _geom_hbond_angle_DHA
    _geom_hbond_publ_flag
    O1 H3A O3 . 1.20(3) 1.21(3) 2.4085(18) 174(2) yes
    N1 H1 O2 . 0.901(19) 1.80(2) 2.701(2) 176.3(17) yes
    N2 H2A O4 8_566 0.95(2) 1.77(2) 2.713(2) 171.2(17) yes
    C3 H3 O3 5_666 0.93 2.64 3.471(2) 150 yes
    C4 H4A O3 8_566 0.96 2.59 3.490(2) 155 yes
    C6 H6 O2 7_676 0.93 2.66 3.544(2) 158 yes
