# Supplementary material for: 2-Methyl­imidazolium hydrogen maleate
Source: Acta Crystallogr Sect E Struct Rep Online. 2009 Feb 11;65(Pt 3):o499. doi: 10.1107/S1600536809004103 (PMC2968590; doi:10.1107/S1600536809004103)
Supplement: Supplementary file 2 [file e-65-0o499-Isup2.hkl]

# 
# h,k,l, Fc-squared, Fo-squared, sigma(Fo-squared) and status flag 
# 
data_I
_shelx_title ' I in C2/c' 
_shelx_refln_list_code          4 
_shelx_F_calc_maximum      369.36 
_exptl_crystal_F_000       832.00 
_reflns_d_resolution_high  0.7827 
 
loop_ 
 _symmetry_equiv_pos_as_xyz 
 'x, y, z' 
 '-x, y, -z+1/2' 
 'x+1/2, y+1/2, z' 
 '-x+1/2, y+1/2, -z+1/2' 
 '-x, -y, -z' 
 'x, -y, z-1/2' 
 '-x+1/2, -y+1/2, -z' 
 'x+1/2, -y+1/2, z-1/2' 
 
_cell_length_a    13.9897 
_cell_length_b     7.2274 
_cell_length_c    20.5328 
_cell_angle_alpha  90.000 
_cell_angle_beta  108.310 
_cell_angle_gamma  90.000 
 
_shelx_F_squared_multiplier     1.000 
 
loop_ 
 _refln_index_h 
 _refln_index_k 
 _refln_index_l 
 _refln_F_squared_calc 
 _refln_F_squared_meas 
 _refln_F_squared_sigma 
 _refln_observed_status 
   2   0   0     2312.31     2272.27     29.92 o 
   4   0   0     3039.22     3189.91     42.77 o 
   6   0   0      834.46      847.74     17.91 o 
   8   0   0      941.22      973.95     30.18 o 
  10   0   0       17.56       10.16      5.23 o 
  12   0   0       43.76       66.25     11.62 o 
  14   0   0       49.79       47.46      8.89 o 
  16   0   0        1.82        0.54     10.74 o 
   1   1   0    21567.49    23809.61    209.41 o 
   3   1   0     1392.35     1507.68     16.63 o 
   5   1   0     1195.90     1285.14     15.43 o 
   7   1   0     4022.26     4321.64     45.94 o 
   9   1   0       21.52       26.02      3.43 o 
  11   1   0       79.33       76.55      7.58 o 
  13   1   0        2.70        6.76      5.07 o 
  15   1   0       16.30       16.46      7.22 o 
   0   2   0      555.31      606.83     12.69 o 
   2   2   0     1391.25     1529.36     15.87 o 
   4   2   0       46.34       43.28      2.20 o 
   6   2   0        6.95        5.86      1.95 o 
   8   2   0      347.53      295.58     11.28 o 
  10   2   0      254.52      261.32     10.85 o 
  12   2   0       97.86      106.89      7.29 o 
  14   2   0        0.88        5.38      5.95 o 
  16   2   0       40.77       20.20     13.99 o 
   1   3   0       74.25       86.48      3.03 o 
   3   3   0     2084.01     2231.96     23.27 o 
   5   3   0     1749.80     1903.93     20.92 o 
   7   3   0        0.38        0.00      2.11 o 
   9   3   0       17.33       27.14      3.91 o 
  11   3   0       67.40       80.91      6.72 o 
  13   3   0        2.53        0.72      4.27 o 
  15   3   0        5.78        0.00     11.79 o 
   0   4   0     2738.85     2773.50     49.51 o 
   2   4   0      837.28      879.00     11.93 o 
   4   4   0      135.96      128.40      4.57 o 
   6   4   0        1.78        3.99      2.29 o 
   8   4   0      442.55      402.54      9.92 o 
  10   4   0       70.00       84.43      6.53 o 
  12   4   0        5.36        5.92      4.45 o 
  14   4   0       12.31       15.94      6.19 o 
   1   5   0       74.53       78.38      3.94 o 
   3   5   0      381.60      377.23     10.30 o 
   5   5   0      118.08      111.95      5.75 o 
   7   5   0       30.21       32.97      4.51 o 
   9   5   0      407.42      394.85     10.95 o 
  11   5   0       32.70       42.50      6.31 o 
  13   5   0        1.85        4.03      5.43 o 
   0   6   0      241.16      159.31     58.06 o 
   2   6   0      454.97      418.57     11.86 o 
   4   6   0       13.77       16.07      7.98 o 
   6   6   0      178.96      203.15     11.60 o 
   8   6   0       63.49       81.26      7.35 o 
  10   6   0        0.60        0.00      4.41 o 
  12   6   0       11.19        4.97      6.64 o 
   1   7   0        6.44       15.99      4.87 o 
   3   7   0      101.04      105.77      9.94 o 
   5   7   0       71.36       68.87      8.96 o 
   7   7   0       25.60       27.36     11.82 o 
   9   7   0        0.52        0.00      6.17 o 
  11   7   0        1.98        7.21      7.40 o 
   0   8   0        0.60        0.00      7.40 o 
   2   8   0       40.16       54.26      9.12 o 
   4   8   0       47.69       43.30      8.86 o 
   6   8   0       10.73       18.07      8.25 o 
   8   8   0        0.06        0.00      8.18 o 
   1   9   0       14.41       15.46      8.86 o 
   3   9   0        0.71        0.00      8.89 o 
 -17   1   1        1.55        0.00      7.76 o 
 -15   1   1        0.08        2.36      6.05 o 
 -13   1   1        0.20        0.00      4.25 o 
 -11   1   1      118.43      112.89      6.42 o 
  -9   1   1      418.46      387.02     13.48 o 
  -7   1   1       35.42       29.69      2.98 o 
  -5   1   1     2416.32     2546.34     27.58 o 
  -3   1   1     4413.85     4298.06     43.24 o 
  -1   1   1      305.09      320.67      5.09 o 
   1   1   1    11395.39    12168.83    117.82 o 
   3   1   1       35.74       21.32      3.43 o 
   5   1   1      167.74      181.17      8.42 o 
   7   1   1       28.00       28.74      2.36 o 
   9   1   1      158.11      158.62      6.66 o 
  11   1   1       13.01       21.08      4.70 o 
  13   1   1      579.16      613.59     26.72 o 
  15   1   1        1.33        0.00      6.01 o 
 -16   2   1        9.15        7.54      7.74 o 
 -14   2   1        8.71       18.72      6.90 o 
 -12   2   1       56.83       69.68      6.26 o 
 -10   2   1       38.15       33.59      4.22 o 
  -8   2   1        0.36        3.93      2.34 o 
  -6   2   1      464.13      424.63      7.46 o 
  -4   2   1     6844.39     7451.42     74.39 o 
  -2   2   1      432.96      376.30      9.18 o 
   0   2   1     1232.01     1221.15     14.03 o 
   2   2   1       98.74      132.70      3.07 o 
   4   2   1      166.39      186.01      5.34 o 
   6   2   1     1765.24     1941.39     26.78 o 
   8   2   1        6.25        4.71      2.41 o 
  10   2   1        5.03        5.78      2.96 o 
  12   2   1       63.50       75.91      8.10 o 
  14   2   1       48.42       43.63      7.97 o 
  16   2   1        0.00        0.37      7.78 o 
 -15   3   1        9.28        4.45      7.41 o 
 -13   3   1       46.76       70.94      7.42 o 
 -11   3   1        1.28        0.00      3.30 o 
  -9   3   1      374.52      376.03     10.40 o 
  -7   3   1      230.91      183.79      6.74 o 
  -5   3   1      898.70      908.74     11.90 o 
  -3   3   1     2129.63     2092.97     21.98 o 
  -1   3   1      511.71      634.27      8.57 o 
   1   3   1     5528.51     5880.71     54.69 o 
   3   3   1     1530.62     1747.65     19.06 o 
   5   3   1      394.33      358.54      7.81 o 
   7   3   1      164.71      144.10      6.45 o 
   9   3   1      114.43      117.78      6.85 o 
  11   3   1      119.64      122.42      7.76 o 
  13   3   1       33.67       39.92      7.78 o 
  15   3   1       15.87       18.68      8.22 o 
 -14   4   1        4.14        0.00      7.58 o 
 -12   4   1       66.55       70.17      9.56 o 
 -10   4   1       91.74       80.66      6.54 o 
  -8   4   1        4.12        5.50      2.56 o 
  -6   4   1       20.35       30.75      3.42 o 
  -4   4   1     1258.94     1251.96     15.63 o 
  -2   4   1      827.11      862.97     11.72 o 
   0   4   1     1278.22     1287.94     15.55 o 
   2   4   1     2069.56     2179.85     23.69 o 
   4   4   1     1215.62     1186.31     15.16 o 
   6   4   1      195.11      185.93      8.33 o 
   8   4   1       60.87       81.56      5.30 o 
  10   4   1       21.08       19.44      4.46 o 
  12   4   1       34.63       21.59      5.32 o 
  14   4   1        0.65        5.88      7.63 o 
 -13   5   1       10.03       12.50      5.72 o 
 -11   5   1        2.83        0.94      5.31 o 
  -9   5   1       19.13       26.07      4.87 o 
  -7   5   1      283.82      292.20     10.36 o 
  -5   5   1      395.41      377.73      9.29 o 
  -3   5   1       64.00       54.01      5.49 o 
  -1   5   1      347.57      316.28      6.95 o 
   1   5   1      630.41      690.55     10.95 o 
   3   5   1      346.82      339.83      9.60 o 
   5   5   1       73.39       70.04      4.83 o 
   7   5   1        0.00        3.04      2.77 o 
   9   5   1      163.42      155.65      7.82 o 
  11   5   1        2.84        3.75      5.21 o 
  13   5   1        0.21        0.00      5.06 o 
 -12   6   1        1.14        0.00      6.59 o 
 -10   6   1        0.14        0.00      3.89 o 
  -8   6   1       65.98       75.24     12.65 o 
  -6   6   1       60.37       71.65      6.67 o 
  -4   6   1        8.36       10.52      3.82 o 
  -2   6   1     1119.72      991.24     42.10 o 
   0   6   1        0.04        0.00      2.89 o 
   2   6   1      910.20      884.75     17.89 o 
   4   6   1      336.96      355.33     15.81 o 
   6   6   1       29.36       28.19      7.19 o 
   8   6   1      105.49      107.77     10.33 o 
  10   6   1       30.00       33.60      7.66 o 
  12   6   1        0.22        0.68      6.79 o 
 -11   7   1        4.68       21.04      8.24 o 
  -9   7   1        1.07        1.21      5.98 o 
  -7   7   1        0.77        1.15      5.59 o 
  -5   7   1        0.46       10.15      5.91 o 
  -3   7   1       76.77       72.68      8.55 o 
  -1   7   1       10.41        5.49      5.59 o 
   1   7   1       40.72       49.94      6.36 o 
   3   7   1      286.92      273.44     13.79 o 
   5   7   1       41.11       46.09      7.92 o 
   7   7   1       27.76       21.74      6.96 o 
   9   7   1       29.85       37.51      8.50 o 
  -8   8   1        6.46        6.13      7.82 o 
  -6   8   1        0.01        6.30      7.22 o 
  -4   8   1        0.17        0.00      5.94 o 
  -2   8   1       26.83       29.82      7.72 o 
   0   8   1       52.84       61.57      9.55 o 
   2   8   1       30.30       39.50      8.34 o 
   4   8   1        4.60       12.84      7.04 o 
   6   8   1        9.08        9.62      7.89 o 
   8   8   1        1.80        5.54      8.67 o 
  -3   9   1        0.29        0.00      8.78 o 
  -1   9   1        5.59       29.13     12.58 o 
   1   9   1        0.31        3.63      8.28 o 
   3   9   1        1.65        1.81      8.96 o 
 -16   0   2       39.27       43.78     15.77 o 
 -14   0   2      382.58      422.30     27.19 o 
 -12   0   2       16.27        7.94      5.36 o 
 -10   0   2      377.71      335.13     10.38 o 
  -8   0   2      415.80      378.61      9.93 o 
  -6   0   2     3115.91     3250.16     54.80 o 
  -4   0   2     7702.08     7877.62    122.52 o 
   0   0   2      819.73      857.70     14.56 o 
   2   0   2     2134.75     2358.95     31.67 o 
   4   0   2      465.93      518.81     10.51 o 
   6   0   2      418.86      370.41      8.88 o 
   8   0   2     1272.94     1148.16     20.79 o 
  10   0   2     1837.22     1673.21     38.17 o 
  12   0   2        5.36        9.62      5.13 o 
  14   0   2      171.10      187.22     21.62 o 
  16   0   2       26.14       34.13     15.36 o 
 -17   1   2        1.66        0.00      7.60 o 
 -15   1   2        0.23        0.00      8.09 o 
 -13   1   2      183.80      206.60     14.04 o 
 -11   1   2       76.28       76.76      5.62 o 
  -9   1   2      263.25      240.18      6.89 o 
  -7   1   2      961.69     1008.20     13.79 o 
  -5   1   2      204.75      186.40      4.24 o 
  -3   1   2     1927.73     1894.38     23.02 o 
  -1   1   2     6053.92     6076.19     71.28 o 
   1   1   2    13096.50    13795.59    133.41 o 
   3   1   2     9131.82     9863.41    125.33 o 
   5   1   2        0.00        4.84      1.39 o 
   7   1   2      154.39      156.46      4.17 o 
   9   1   2       27.54       29.76      5.90 o 
  11   1   2      267.51      292.95     11.88 o 
  13   1   2       24.63       29.34      6.74 o 
  15   1   2        0.44        0.88      6.36 o 
 -16   2   2        6.98        5.01      7.17 o 
 -14   2   2        3.17        0.71      6.43 o 
 -12   2   2       24.03       31.20      4.69 o 
 -10   2   2       45.05       54.45      4.90 o 
  -8   2   2     1435.85     1364.10     18.00 o 
  -6   2   2     1493.40     1573.02     19.21 o 
  -4   2   2     1367.41     1319.20     15.97 o 
  -2   2   2     3651.85     3962.28     37.03 o 
   0   2   2     7378.80     8159.59     73.37 o 
   2   2   2     4239.00     4866.35     49.34 o 
   4   2   2    10221.51    11073.95    122.96 o 
   6   2   2      648.69      606.87     11.85 o 
   8   2   2      140.45      156.77      6.64 o 
  10   2   2      139.59      139.65      7.44 o 
  12   2   2       16.83       29.47      9.30 o 
  14   2   2       93.47       97.48     19.16 o 
  16   2   2        0.27        0.00      7.38 o 
 -15   3   2       10.42        7.96      7.04 o 
 -13   3   2      157.67      152.26      9.38 o 
 -11   3   2      109.92      114.43      7.22 o 
  -9   3   2      153.42      148.67      7.11 o 
  -7   3   2       95.48       96.67      5.38 o 
  -5   3   2     1122.41     1135.20     14.00 o 
  -3   3   2      401.46      383.25      6.94 o 
  -1   3   2      151.99      179.86      4.75 o 
   1   3   2       36.77       42.95      2.49 o 
   3   3   2      994.02     1023.43     12.58 o 
   5   3   2      247.91      278.32      7.62 o 
   7   3   2       19.02       23.41      4.00 o 
   9   3   2      996.93      954.57     18.38 o 
  11   3   2        8.50        2.17      3.78 o 
  13   3   2       82.35       89.43      9.87 o 
  15   3   2        0.84        0.00      6.92 o 
 -14   4   2        7.45        7.99      5.56 o 
 -12   4   2       34.13       33.78      5.68 o 
 -10   4   2       14.05       13.61      3.43 o 
  -8   4   2       90.23       98.21      5.55 o 
  -6   4   2      150.54      164.51      6.11 o 
  -4   4   2      120.63      140.80      5.00 o 
  -2   4   2       40.54       40.70      2.80 o 
   0   4   2        0.99        2.20      1.47 o 
   2   4   2      425.32      440.63      7.73 o 
   4   4   2       84.07       90.19      4.33 o 
   6   4   2      450.28      462.13     10.08 o 
   8   4   2        0.44        3.88      2.86 o 
  10   4   2      186.88      166.00      8.81 o 
  12   4   2        6.82        6.25      4.78 o 
  14   4   2        0.11        0.00      7.41 o 
 -13   5   2        4.63        3.25      6.02 o 
 -11   5   2        1.01        0.00      3.74 o 
  -9   5   2       80.60       91.55      7.33 o 
  -7   5   2      434.78      410.92     11.65 o 
  -5   5   2      227.67      204.38      8.34 o 
  -3   5   2       74.07       84.36      4.83 o 
  -1   5   2      352.96      339.29     21.17 o 
   1   5   2       83.14       95.12      5.62 o 
   3   5   2      552.68      571.29     10.00 o 
   5   5   2      267.37      229.38      7.42 o 
   7   5   2        7.80       15.99      3.66 o 
   9   5   2        1.59        0.00      3.37 o 
  11   5   2       65.69       60.11      8.58 o 
  13   5   2        1.45        0.59      5.34 o 
 -12   6   2        1.14        3.85      5.45 o 
 -10   6   2        7.74       10.14      5.12 o 
  -8   6   2       51.67       56.16      6.28 o 
  -6   6   2       17.72       16.24      4.30 o 
  -4   6   2       53.56       65.90      5.88 o 
  -2   6   2        6.82        3.54      3.93 o 
   0   6   2       12.99       19.05      3.55 o 
   2   6   2       54.58       43.52      6.64 o 
   4   6   2      379.17      358.05     13.49 o 
   6   6   2       14.98       23.24      7.14 o 
   8   6   2       52.59       51.71      7.78 o 
  10   6   2       46.33       36.78      7.55 o 
  12   6   2       22.83       28.18      8.54 o 
 -11   7   2       12.38       13.80     10.94 o 
  -9   7   2       31.26       45.12      8.53 o 
  -7   7   2       57.32       64.02      8.97 o 
  -5   7   2        3.48        5.73      5.53 o 
  -3   7   2        0.63        0.00      4.37 o 
  -1   7   2       24.44       20.02      6.87 o 
   1   7   2        0.18        0.00      4.17 o 
   3   7   2       54.98       77.25      8.77 o 
   5   7   2        3.24        5.16      6.13 o 
   7   7   2       23.51       20.97      7.55 o 
   9   7   2       36.88       36.82      8.83 o 
  -8   8   2       14.66       15.02     10.40 o 
  -6   8   2       18.16       26.66      8.15 o 
  -4   8   2        3.32        7.54      6.83 o 
  -2   8   2        0.23        0.00      6.12 o 
   0   8   2        0.60        0.69      6.36 o 
   2   8   2        9.12        3.89      6.98 o 
   4   8   2        1.98        0.00      6.77 o 
   6   8   2       31.03       24.40      8.51 o 
  -3   9   2        0.11        8.19      8.98 o 
  -1   9   2        0.00        0.00     10.83 o 
   1   9   2        9.07        5.38      9.28 o 
   3   9   2        5.06       10.39      9.52 o 
 -17   1   3       81.34       91.44     11.27 o 
 -15   1   3        2.92        3.82      5.86 o 
 -13   1   3       13.19       14.59      4.82 o 
 -11   1   3        0.06        3.44      2.87 o 
  -9   1   3       24.85       22.42      2.63 o 
  -7   1   3      722.82      690.81     11.70 o 
  -5   1   3       33.18       29.84      2.33 o 
  -3   1   3     1418.01     1443.67     16.10 o 
  -1   1   3     6750.11     6468.82    113.01 o 
   1   1   3     3862.33     4236.30     42.50 o 
   3   1   3      106.05       76.39      3.87 o 
   5   1   3     2747.00     2824.64     31.62 o 
   7   1   3      738.76      700.11     10.98 o 
   9   1   3       15.31       15.59      2.78 o 
  11   1   3       45.33       47.81      6.31 o 
  13   1   3       10.03       10.30      5.44 o 
  15   1   3        0.18        0.00      6.77 o 
 -16   2   3       18.08       11.38      7.42 o 
 -14   2   3       35.03       50.70      7.81 o 
 -12   2   3       30.73       35.97      4.96 o 
 -10   2   3      412.06      415.21     10.90 o 
  -8   2   3       16.68       20.15      2.54 o 
  -6   2   3       61.75       59.91      5.60 o 
  -4   2   3      461.16      456.88     11.79 o 
  -2   2   3       14.62       12.82      1.62 o 
   0   2   3     7270.99     8115.55     89.63 o 
   2   2   3      669.35      609.52      8.74 o 
   4   2   3      577.25      501.61      9.74 o 
   6   2   3        1.65        0.90      1.80 o 
   8   2   3      324.82      310.95     11.11 o 
  10   2   3       15.54       20.86      3.89 o 
  12   2   3        1.53        0.00      4.23 o 
  14   2   3       16.19       13.38      6.79 o 
 -15   3   3        1.66        0.00      6.09 o 
 -13   3   3       51.81       57.50      8.28 o 
 -11   3   3        2.26        5.62      3.17 o 
  -9   3   3      364.80      377.17     10.21 o 
  -7   3   3     1016.66     1039.36     13.85 o 
  -5   3   3     1364.41     1356.39     17.50 o 
  -3   3   3      398.69      422.79      7.09 o 
  -1   3   3     3817.13     4119.45     48.82 o 
   1   3   3      328.76      365.41      6.07 o 
   3   3   3       27.95       28.27      3.28 o 
   5   3   3      716.18      666.62     17.11 o 
   7   3   3      384.32      348.29     11.24 o 
   9   3   3       22.89       30.78      4.29 o 
  11   3   3       95.89      115.24      7.91 o 
  13   3   3        1.21        1.02      6.10 o 
  15   3   3        0.01        0.02      7.72 o 
 -14   4   3        1.08        0.00      5.22 o 
 -12   4   3        4.27        8.61      3.62 o 
 -10   4   3       12.50        9.80      3.15 o 
  -8   4   3      198.99      196.38      8.00 o 
  -6   4   3      124.08      124.48      4.74 o 
  -4   4   3     1083.11     1032.48     14.77 o 
  -2   4   3      209.33      243.50      5.34 o 
   0   4   3      243.63      235.14      7.25 o 
   2   4   3      928.53     1028.56     14.58 o 
   4   4   3      944.53      859.75     13.83 o 
   6   4   3      138.17      161.74      7.46 o 
   8   4   3      118.05      106.82      6.15 o 
  10   4   3      141.01      121.34      9.40 o 
  12   4   3      114.22      120.67     10.38 o 
  14   4   3        0.00        0.00      7.45 o 
 -13   5   3       16.18        9.28      5.37 o 
 -11   5   3        1.50        3.96      4.46 o 
  -9   5   3       14.47       16.37      4.31 o 
  -7   5   3       75.43       82.92      6.37 o 
  -5   5   3      720.62      744.53     14.95 o 
  -3   5   3        0.62        0.00      2.04 o 
  -1   5   3       27.06       27.83     11.07 o 
   1   5   3      442.86      470.53     11.08 o 
   3   5   3      186.16      186.67      6.62 o 
   5   5   3      212.13      186.10     10.78 o 
   7   5   3       52.35       50.32      5.50 o 
   9   5   3       25.34       31.62      4.80 o 
  11   5   3       77.42       90.09      7.54 o 
  13   5   3        0.45        0.00      5.13 o 
 -12   6   3       34.74       48.63      7.55 o 
 -10   6   3        3.23        0.00      4.33 o 
  -8   6   3       60.59       67.44      6.94 o 
  -6   6   3      417.48      406.09     12.33 o 
  -4   6   3       58.03       68.61      6.03 o 
  -2   6   3      361.16      338.33     17.89 o 
   0   6   3        8.08        5.93      2.99 o 
   2   6   3      227.15      209.07      8.95 o 
   4   6   3      119.15      129.91      9.52 o 
   6   6   3        6.80       11.29      5.34 o 
   8   6   3        5.45        0.00      4.91 o 
  10   6   3        8.69       11.98      6.53 o 
  12   6   3        5.21        0.00      7.20 o 
 -11   7   3       18.76       10.63      8.49 o 
  -9   7   3        1.81        0.00      6.07 o 
  -7   7   3        0.19        5.11      6.35 o 
  -5   7   3       40.05       44.58      7.85 o 
  -3   7   3       81.41       66.69      6.80 o 
  -1   7   3      346.22      329.65     13.72 o 
   1   7   3       15.66       11.32      5.72 o 
   3   7   3        6.53        6.49      5.49 o 
   5   7   3        0.45        0.00      5.16 o 
   7   7   3        5.02        8.32      6.35 o 
   9   7   3        8.61       11.62      7.40 o 
  -8   8   3        8.03        5.52      7.65 o 
  -6   8   3        0.57        5.71      9.77 o 
  -4   8   3        2.60        1.31      6.58 o 
  -2   8   3        8.28        5.69      6.64 o 
   0   8   3        0.77        0.00      6.00 o 
   2   8   3        1.19        0.00      6.04 o 
   4   8   3        1.00        0.00      6.46 o 
   6   8   3        2.54        0.00      8.61 o 
  -3   9   3        0.02        0.00      8.68 o 
  -1   9   3        0.03        8.69     11.98 o 
   1   9   3        0.00        0.00      9.37 o 
 -16   0   4       55.04       86.34     17.68 o 
 -14   0   4       76.19       95.58     15.91 o 
 -12   0   4       44.09       39.07      7.20 o 
 -10   0   4      544.67      535.67     13.53 o 
  -8   0   4     1654.40     1599.14     26.25 o 
  -6   0   4     1159.96     1066.08     21.78 o 
  -4   0   4   136425.72   133598.38   2407.41 o 
  -2   0   4      147.05      142.76      6.80 o 
   0   0   4     8417.01     7986.20    123.01 o 
   2   0   4     1570.51     1698.33     24.03 o 
   4   0   4     8927.12     9533.47    122.03 o 
   6   0   4       68.17       75.32      5.29 o 
   8   0   4        1.68        2.15      2.32 o 
  10   0   4        0.22        0.00      3.62 o 
  12   0   4       15.11       10.06      6.17 o 
 -17   1   4        3.97        5.44      8.80 o 
 -15   1   4        9.52       16.11      6.57 o 
 -13   1   4       10.39       11.38      4.77 o 
 -11   1   4      376.03      340.04     11.54 o 
  -9   1   4        2.45        1.98      1.74 o 
  -7   1   4        3.52        3.61      1.52 o 
  -5   1   4      515.21      539.30      8.23 o 
  -3   1   4    69269.05    71637.55    692.81 o 
  -1   1   4      304.85      262.06      4.19 o 
   1   1   4     4183.84     4472.17     55.90 o 
   3   1   4     4631.62     5015.51     50.97 o 
   5   1   4      730.65      712.81      9.51 o 
   7   1   4      652.51      715.73     14.61 o 
   9   1   4       43.28       47.08      4.13 o 
  11   1   4       84.14       77.65      7.78 o 
  13   1   4      336.39      315.93     17.69 o 
  15   1   4        0.74        0.00      6.32 o 
 -16   2   4       24.88       11.48      7.17 o 
 -14   2   4        8.45       11.19      5.84 o 
 -12   2   4       21.80       28.62      4.36 o 
 -10   2   4       87.74       92.68      5.90 o 
  -8   2   4      210.21      184.20      5.57 o 
  -6   2   4       29.42       27.78      2.41 o 
  -4   2   4        0.84        0.65      1.04 o 
  -2   2   4        7.03        6.77      1.46 o 
   0   2   4     1168.45     1106.77     13.63 o 
   2   2   4      383.90      453.72      7.17 o 
   4   2   4     2029.61     2186.90     28.85 o 
   6   2   4     1792.30     1813.83     30.28 o 
   8   2   4       47.47       58.32      4.81 o 
  10   2   4       58.85       56.52      5.48 o 
  12   2   4       32.08       42.84      7.02 o 
  14   2   4       46.06       56.66      8.58 o 
 -15   3   4       46.80       61.25      8.94 o 
 -13   3   4        5.30        7.98      4.06 o 
 -11   3   4       11.25       12.71      3.50 o 
  -9   3   4       76.32       72.35      5.40 o 
  -7   3   4      211.43      221.10      6.09 o 
  -5   3   4      866.85      858.61     11.46 o 
  -3   3   4      155.37      161.40      3.88 o 
  -1   3   4     2082.40     2352.14     30.17 o 
   1   3   4     2726.11     2936.15     29.32 o 
   3   3   4      211.11      210.66      4.72 o 
   5   3   4        4.72        5.53      2.34 o 
   7   3   4        1.06        2.16      2.43 o 
   9   3   4        5.92       11.78      3.46 o 
  11   3   4        0.28        0.00      3.71 o 
  13   3   4        4.81        4.34      6.30 o 
 -14   4   4       15.63       24.94      6.60 o 
 -12   4   4      121.40      131.57     10.34 o 
 -10   4   4       43.31       46.32      4.56 o 
  -8   4   4       59.57       70.86      5.31 o 
  -6   4   4     1368.45     1353.15     17.09 o 
  -4   4   4      411.10      358.40     10.28 o 
  -2   4   4        3.88        2.96      1.73 o 
   0   4   4       17.09       15.22      1.88 o 
   2   4   4      880.18      870.21     12.01 o 
   4   4   4      400.55      388.37     11.63 o 
   6   4   4      300.53      271.55      7.85 o 
   8   4   4       94.47       77.03      6.09 o 
  10   4   4       35.28       23.39      5.10 o 
  12   4   4       26.09       36.08      6.49 o 
  14   4   4        0.32        0.00      7.71 o 
 -13   5   4       52.00       63.28      7.19 o 
 -11   5   4       34.98       33.75      5.60 o 
  -9   5   4      112.36      110.08      7.56 o 
  -7   5   4      329.66      313.40     11.52 o 
  -5   5   4      518.50      453.42     10.11 o 
  -3   5   4      730.97      680.69     20.28 o 
  -1   5   4        0.02        1.80      2.18 o 
   1   5   4       38.72       36.82      3.80 o 
   3   5   4       51.40       55.00      5.94 o 
   5   5   4      828.91      763.27     16.42 o 
   7   5   4        7.92       12.83      4.07 o 
   9   5   4       16.75       17.00      4.28 o 
  11   5   4       60.81       66.03      6.79 o 
  13   5   4        2.81        0.00      6.05 o 
 -12   6   4       47.48       57.11     11.62 o 
 -10   6   4       26.49       30.99      5.70 o 
  -8   6   4       12.93       21.79      5.09 o 
  -6   6   4      485.17      441.02     14.78 o 
  -4   6   4      130.97      114.52      6.31 o 
  -2   6   4       77.08       81.43      5.61 o 
   0   6   4       36.83       43.35      6.17 o 
   2   6   4       49.82       64.07      6.86 o 
   4   6   4       20.69       34.95      5.28 o 
   6   6   4        0.45        0.00      3.70 o 
   8   6   4       28.25       38.26      8.07 o 
  10   6   4        1.44        4.25      5.94 o 
 -11   7   4        0.15        0.00      6.09 o 
  -9   7   4        1.13        0.00      6.09 o 
  -7   7   4        1.22        9.28      5.89 o 
  -5   7   4       14.64       16.77      5.87 o 
  -3   7   4        0.03        2.95      4.31 o 
  -1   7   4      103.06      120.10      9.54 o 
   1   7   4       92.30      112.47     19.78 o 
   3   7   4      138.62      142.80     15.84 o 
   5   7   4        3.69       17.43      6.70 o 
   7   7   4       24.99       37.80      7.96 o 
   9   7   4       10.20        3.54      7.26 o 
  -8   8   4       27.00       13.84      8.55 o 
  -6   8   4        9.81        4.06      6.50 o 
  -4   8   4        0.24        0.00      8.70 o 
  -2   8   4       56.74       37.85     23.96 o 
   0   8   4        0.82        0.00      6.77 o 
   2   8   4        0.01        0.52      6.45 o 
   4   8   4        4.84        0.00      6.62 o 
   6   8   4        4.95        8.60      8.00 o 
  -3   9   4       12.49        8.12     10.38 o 
  -1   9   4        0.23        7.63     12.11 o 
   1   9   4        0.02        0.00      8.98 o 
 -17   1   5       11.76       26.04     10.30 o 
 -15   1   5        3.84        0.00      5.30 o 
 -13   1   5       14.76       25.24      4.65 o 
 -11   1   5       37.51       47.42      4.68 o 
  -9   1   5      392.82      412.55      8.50 o 
  -7   1   5       87.82       90.14      4.35 o 
  -5   1   5       98.02      115.32      5.44 o 
  -3   1   5    34006.58    35903.28    314.34 o 
  -1   1   5      541.60      571.51      7.69 o 
   1   1   5     1297.06     1455.21     16.63 o 
   3   1   5      394.37      430.76      6.44 o 
   5   1   5      663.74      618.35      8.85 o 
   7   1   5       92.29       94.09      4.95 o 
   9   1   5     1147.41     1058.43     19.15 o 
  11   1   5        4.58        1.43      4.24 o 
  13   1   5       35.63       36.92      7.37 o 
  15   1   5       10.64       13.37      7.57 o 
 -16   2   5        8.55        6.78      7.09 o 
 -14   2   5        0.00        0.00      4.95 o 
 -12   2   5        2.32        8.81      3.31 o 
 -10   2   5       28.73       34.52      4.44 o 
  -8   2   5     2325.92     2257.48     27.15 o 
  -6   2   5      561.38      564.40      9.28 o 
  -4   2   5     1031.11      962.05     11.52 o 
  -2   2   5      202.44      218.73      4.66 o 
   0   2   5      616.44      625.74      9.03 o 
   2   2   5      269.56      278.55      5.45 o 
   4   2   5      486.33      530.11     12.34 o 
   6   2   5      454.90      459.55     30.44 o 
   8   2   5      250.20      234.81      9.38 o 
  10   2   5      312.35      333.80     10.81 o 
  12   2   5        1.70        8.97      8.59 o 
  14   2   5       10.65        4.65      6.94 o 
 -15   3   5        2.17        2.62      5.22 o 
 -13   3   5       11.94       18.82      4.94 o 
 -11   3   5        2.27        0.00      3.12 o 
  -9   3   5      184.72      167.36      8.40 o 
  -7   3   5        7.46        6.69      1.94 o 
  -5   3   5       15.38       13.08      1.88 o 
  -3   3   5     2129.82     2196.22     25.69 o 
  -1   3   5       27.45       25.24      2.40 o 
   1   3   5      249.78      211.45      4.60 o 
   3   3   5      803.07      846.71     11.25 o 
   5   3   5      348.72      290.39      8.28 o 
   7   3   5      325.34      334.83      9.66 o 
   9   3   5      100.47       87.64      6.58 o 
  11   3   5        0.02        0.50      4.22 o 
  13   3   5       10.84       16.70      6.72 o 
 -16   4   5        0.19        1.18      6.98 o 
 -14   4   5        8.81       11.61      5.29 o 
 -12   4   5       71.51       76.27      7.42 o 
 -10   4   5       24.31       18.03      6.59 o 
  -8   4   5      656.75      643.61     14.31 o 
  -6   4   5      193.84      169.65      7.30 o 
  -4   4   5       17.59       25.47      2.86 o 
  -2   4   5     2950.54     3119.48     35.65 o 
   0   4   5      696.60      711.46     15.29 o 
   2   4   5       62.81       74.43      4.24 o 
   4   4   5       46.97       45.27      4.20 o 
   6   4   5      164.90      132.74      8.61 o 
   8   4   5       33.65       57.03     11.38 o 
  10   4   5        5.30        4.43      3.97 o 
  12   4   5       93.68       99.15      8.77 o 
 -13   5   5        4.80       13.21      5.11 o 
 -11   5   5       20.31       29.52      5.44 o 
  -9   5   5       73.33       83.86     11.49 o 
  -7   5   5       28.65       33.20      5.69 o 
  -5   5   5      523.48      496.23     10.70 o 
  -3   5   5       42.48       36.01      3.63 o 
  -1   5   5      833.26      756.17     21.49 o 
   1   5   5       41.46       48.71      4.88 o 
   3   5   5       20.16       26.02      3.98 o 
   5   5   5      220.63      199.49     15.42 o 
   7   5   5       37.16       48.11      6.87 o 
   9   5   5       34.50       32.70      6.38 o 
  11   5   5        3.88        4.43      5.24 o 
 -12   6   5       17.44       20.58      5.87 o 
 -10   6   5        2.17        1.23      4.03 o 
  -8   6   5       14.28       21.13      5.05 o 
  -6   6   5      360.24      335.10     11.16 o 
  -4   6   5       19.44       25.48      3.80 o 
  -2   6   5      249.94      284.26     18.28 o 
   0   6   5      440.88      440.51     10.77 o 
   2   6   5      254.54      244.77      9.68 o 
   4   6   5       48.39       40.97     13.35 o 
   6   6   5      317.16      313.02     14.27 o 
   8   6   5       69.52       65.24     10.30 o 
  10   6   5       18.56       16.96      6.12 o 
 -11   7   5        9.08        0.00      5.50 o 
  -9   7   5        0.67        3.84      5.11 o 
  -7   7   5        0.09        0.00      5.25 o 
  -5   7   5        9.42        4.64      4.45 o 
  -3   7   5        6.89        8.55      4.06 o 
  -1   7   5      544.60      539.09     16.70 o 
   1   7   5      183.87      179.00     11.95 o 
   3   7   5        4.22        3.86      5.35 o 
   5   7   5       41.45       58.02      9.73 o 
   7   7   5       71.05       70.44      9.64 o 
   9   7   5        3.42        2.98      7.38 o 
  -8   8   5        9.89        0.42      9.16 o 
  -6   8   5        4.37        5.57     11.69 o 
  -4   8   5       18.44       10.03      6.82 o 
  -2   8   5       23.11       26.34     10.53 o 
   0   8   5       33.49       29.22      7.94 o 
   2   8   5        2.86        0.87      6.78 o 
   4   8   5        0.33        6.43      7.02 o 
   6   8   5        6.51        0.00      7.77 o 
  -3   9   5        6.52        4.18     10.10 o 
  -1   9   5        0.09        0.00     15.36 o 
 -16   0   6        6.68        0.00     11.01 o 
 -14   0   6       21.11       29.78     11.15 o 
 -12   0   6       60.77       68.09      7.45 o 
 -10   0   6      292.66      301.79     11.78 o 
  -8   0   6        5.52       17.96      3.75 o 
  -6   0   6      736.36      684.98     23.66 o 
  -4   0   6     7440.33     7201.36    161.25 o 
  -2   0   6     1859.90     1792.09     25.01 o 
   0   0   6     2531.38     2669.15     43.72 o 
   2   0   6      276.78      266.70      6.57 o 
   4   0   6     4362.72     4540.53     61.55 o 
   6   0   6      383.47      319.78      9.02 o 
   8   0   6      293.88      298.88     13.66 o 
  10   0   6      969.81      976.07     39.70 o 
  12   0   6       14.26       21.67      7.50 o 
  14   0   6       19.25        7.14      8.56 o 
 -17   1   6       21.68       21.93     10.62 o 
 -15   1   6        2.62        5.07      5.77 o 
 -13   1   6      107.46      131.59      9.59 o 
 -11   1   6      144.54      124.94      5.60 o 
  -9   1   6      441.71      432.49      9.91 o 
  -7   1   6       22.15       15.71      2.24 o 
  -5   1   6       23.76       26.00      2.18 o 
  -3   1   6    12620.56    13053.35    116.11 o 
  -1   1   6     7736.63     8392.14     92.77 o 
   1   1   6      752.54      724.73      9.88 o 
   3   1   6      153.78      158.83      3.79 o 
   5   1   6     1808.15     2013.80     21.88 o 
   7   1   6     1728.65     1672.53     39.74 o 
   9   1   6        4.25        4.58      3.06 o 
  11   1   6       50.20       56.51      7.28 o 
  13   1   6        1.05        0.46      6.45 o 
  15   1   6        1.12        0.00      7.39 o 
 -16   2   6       48.70       49.83      9.29 o 
 -14   2   6       15.77       18.91      5.81 o 
 -12   2   6       59.39       59.64      5.75 o 
 -10   2   6        6.40        6.66      3.08 o 
  -8   2   6        2.15        3.15      2.11 o 
  -6   2   6     2159.63     2067.54     22.26 o 
  -4   2   6     2882.60     2952.75     31.89 o 
  -2   2   6     1227.56     1057.54     14.94 o 
   0   2   6    10547.50    11508.09    103.14 o 
   2   2   6       77.96       94.46      3.54 o 
   4   2   6     1028.17     1083.54     17.27 o 
   6   2   6     1045.78      917.08     37.72 o 
   8   2   6      178.79      187.46      7.61 o 
  10   2   6      754.43      728.97     16.50 o 
  12   2   6       23.53       20.55      6.32 o 
  14   2   6       23.65       28.05      7.88 o 
 -15   3   6       13.19       17.58      6.23 o 
 -13   3   6       26.37       28.22      5.08 o 
 -11   3   6        1.45        1.78      3.12 o 
  -9   3   6      128.38      121.79      5.71 o 
  -7   3   6      674.13      668.81     10.46 o 
  -5   3   6      523.49      560.95      8.59 o 
  -3   3   6     1440.70     1325.13     20.12 o 
  -1   3   6      346.27      326.67      6.79 o 
   1   3   6     5796.34     6346.36     77.39 o 
   3   3   6      241.45      234.94      5.25 o 
   5   3   6      970.90      929.19     16.66 o 
   7   3   6       84.04       75.00      5.66 o 
   9   3   6       63.71       52.69      6.38 o 
  11   3   6       64.98       54.55      6.43 o 
  13   3   6        0.00        3.47      6.41 o 
 -16   4   6        7.76        0.00      5.92 o 
 -14   4   6        5.70       12.00      4.94 o 
 -12   4   6       78.77       88.20      8.35 o 
 -10   4   6       25.86       25.38      4.46 o 
  -8   4   6      166.89      176.79      8.99 o 
  -6   4   6       99.33      101.94      5.73 o 
  -4   4   6      198.93      183.79      5.81 o 
  -2   4   6       71.60       59.44      6.28 o 
   0   4   6      273.76      267.54      6.89 o 
   2   4   6      374.83      333.42      6.78 o 
   4   4   6       45.98       50.37      3.92 o 
   6   4   6      431.30      397.68     11.84 o 
   8   4   6       70.02       84.42      6.79 o 
  10   4   6        3.71        6.48      7.10 o 
  12   4   6        0.00        5.34      6.36 o 
 -15   5   6        3.40        6.05      5.81 o 
 -13   5   6        1.04        6.55      4.68 o 
 -11   5   6       57.22       63.47      7.97 o 
  -9   5   6       60.87       63.45      6.11 o 
  -7   5   6       44.73       56.50      5.47 o 
  -5   5   6      646.07      594.87     11.95 o 
  -3   5   6        4.89        2.83      2.20 o 
  -1   5   6      123.54      155.30      6.43 o 
   1   5   6      145.10      141.18      7.92 o 
   3   5   6      116.76      108.79     10.70 o 
   5   5   6      196.39      193.82     10.44 o 
   7   5   6      246.32      215.44     11.63 o 
   9   5   6        2.80        4.82      4.39 o 
  11   5   6        2.83        3.85      5.24 o 
 -12   6   6        0.99        0.00      4.68 o 
 -10   6   6       58.66       47.64      6.38 o 
  -8   6   6        3.54        5.89      3.98 o 
  -6   6   6        0.16        5.48      3.67 o 
  -4   6   6        0.00        3.55      2.71 o 
  -2   6   6      169.65      159.40      9.67 o 
   0   6   6      214.41      238.54      8.42 o 
   2   6   6      146.74      153.39      9.07 o 
   4   6   6      135.35      119.27      8.69 o 
   6   6   6      129.14      142.55     10.74 o 
   8   6   6       16.49       18.57      5.76 o 
  10   6   6        0.39        0.00      5.81 o 
 -11   7   6        4.42        9.93      7.92 o 
  -9   7   6       11.90       19.21      9.37 o 
  -7   7   6        4.38        1.40      4.62 o 
  -5   7   6       21.31       25.57      5.48 o 
  -3   7   6       16.93       19.69      4.43 o 
  -1   7   6        1.73        2.02      3.81 o 
   1   7   6       86.18       98.22      8.07 o 
   3   7   6        0.44        4.76      4.48 o 
   5   7   6       44.19       67.19      9.13 o 
   7   7   6        0.61        1.72      5.96 o 
   9   7   6        8.68       10.06     10.90 o 
  -8   8   6       17.35        0.00      9.04 o 
  -6   8   6        0.17        2.88      7.77 o 
  -4   8   6        2.64        0.00      7.60 o 
  -2   8   6        1.36        7.93      7.30 o 
   0   8   6       43.38       43.55     10.35 o 
   2   8   6        7.27        2.74      7.80 o 
   4   8   6        0.23        2.62      8.89 o 
   6   8   6        7.77        0.00      9.39 o 
 -17   1   7       26.24       38.62     15.09 o 
 -15   1   7        0.01        0.00      5.73 o 
 -13   1   7       13.03       14.07      4.12 o 
 -11   1   7      101.15      100.18      5.73 o 
  -9   1   7       14.97       25.10      2.99 o 
  -7   1   7     2042.22     1935.17     23.40 o 
  -5   1   7      227.97      213.94      5.35 o 
  -3   1   7     4898.78     5167.78     57.95 o 
  -1   1   7        0.45        0.00      0.94 o 
   1   1   7     6037.16     6767.51     68.10 o 
   3   1   7      111.35      122.30      3.53 o 
   5   1   7        0.14        0.00      1.27 o 
   7   1   7      303.35      315.95      8.12 o 
   9   1   7       95.38       83.34      6.58 o 
  11   1   7       13.06       23.92      5.94 o 
  13   1   7        5.40        1.72      5.95 o 
 -16   2   7        0.00        0.00      6.59 o 
 -14   2   7       12.27       14.28      4.86 o 
 -12   2   7        7.82       12.19      3.56 o 
 -10   2   7       64.82       68.36      6.32 o 
  -8   2   7      188.20      201.00      5.93 o 
  -6   2   7       20.74       20.26      2.15 o 
  -4   2   7     2669.15     2792.85     27.81 o 
  -2   2   7       12.41       14.19      1.67 o 
   0   2   7      498.83      617.88     10.99 o 
   2   2   7        0.24        1.49      1.35 o 
   4   2   7     1427.70     1447.74     18.54 o 
   6   2   7        6.75       10.65      3.17 o 
   8   2   7        0.12        2.33      2.99 o 
  10   2   7        7.89        7.12      4.99 o 
  12   2   7        1.73        0.00      4.96 o 
  14   2   7       22.01       28.48      8.36 o 
 -15   3   7        0.46        8.09      5.86 o 
 -13   3   7       55.58       36.92     11.67 o 
 -11   3   7      144.11      161.49      8.04 o 
  -9   3   7       12.43       16.88      2.55 o 
  -7   3   7       67.23       76.19      4.70 o 
  -5   3   7       96.45       94.15      3.65 o 
  -3   3   7       13.46       19.38      2.36 o 
  -1   3   7      668.25      729.61     11.38 o 
   1   3   7        1.42        1.02      1.33 o 
   3   3   7      761.23      694.81     10.17 o 
   5   3   7        2.02        1.77      2.09 o 
   7   3   7        0.21        2.94      2.77 o 
   9   3   7      227.93      221.44     10.91 o 
  11   3   7       90.25       90.12      9.50 o 
  13   3   7        5.63        3.25      6.90 o 
 -16   4   7        7.23       11.74      5.83 o 
 -14   4   7        0.08        0.00      4.04 o 
 -12   4   7       16.22       20.24      4.70 o 
 -10   4   7        9.44       10.38      3.54 o 
  -8   4   7      149.91      150.12      9.06 o 
  -6   4   7        1.37        3.29      2.10 o 
  -4   4   7        9.52        9.44      2.20 o 
  -2   4   7      367.82      388.90     10.17 o 
   0   4   7      668.04      611.90     11.47 o 
   2   4   7        0.29        0.07      1.99 o 
   4   4   7       49.50       45.98      4.45 o 
   6   4   7      697.51      640.69     12.96 o 
   8   4   7      716.25      622.28     15.40 o 
  10   4   7       19.75       37.62      6.05 o 
  12   4   7        0.13        0.00      6.00 o 
 -15   5   7        0.20        1.95      6.00 o 
 -13   5   7        0.27        1.44      5.10 o 
 -11   5   7       18.91       16.99      4.58 o 
  -9   5   7      223.66      214.67      9.73 o 
  -7   5   7       71.60       65.66      5.86 o 
  -5   5   7        3.85       11.42      2.90 o 
  -3   5   7       58.61       56.79      4.42 o 
  -1   5   7       62.84       51.33      4.24 o 
   1   5   7      555.11      546.65     11.29 o 
   3   5   7      113.99      106.02      6.79 o 
   5   5   7       27.27       32.92      4.98 o 
   7   5   7        3.87       12.82      4.50 o 
   9   5   7        0.12        3.69      4.37 o 
  11   5   7        0.23        0.04      5.32 o 
 -12   6   7        0.37        2.37      5.42 o 
 -10   6   7       18.29        7.10      6.38 o 
  -8   6   7       56.38       48.28      5.92 o 
  -6   6   7        2.00        0.00      3.26 o 
  -4   6   7        2.72        1.27      2.96 o 
  -2   6   7      104.31      114.04      6.49 o 
   0   6   7       13.33       22.51      4.00 o 
   2   6   7        0.99        0.17      3.35 o 
   4   6   7       10.53        1.80      5.61 o 
   6   6   7        1.37        2.60      4.21 o 
   8   6   7        5.72        4.69      4.95 o 
  10   6   7        3.41        9.32      5.81 o 
 -11   7   7       14.15        8.92      6.54 o 
  -9   7   7        1.99        0.00      5.24 o 
  -7   7   7       19.99       26.66      6.10 o 
  -5   7   7      176.03      195.60     14.27 o 
  -3   7   7       43.44       38.64      5.45 o 
  -1   7   7        2.87        2.67      4.04 o 
   1   7   7        1.04        0.00      5.44 o 
   3   7   7       30.30       30.41      6.74 o 
   5   7   7        5.22       10.85      6.41 o 
   7   7   7        3.62       15.46      8.21 o 
  -8   8   7        1.12        3.08      7.84 o 
  -6   8   7        0.00        1.87     10.33 o 
  -4   8   7        8.86        4.90      9.04 o 
  -2   8   7       12.75       10.55      8.16 o 
   0   8   7        3.49        1.72      7.82 o 
   2   8   7        0.93        0.97      8.04 o 
   4   8   7        3.13        1.19      8.71 o 
 -16   0   8       16.07       25.42     12.51 o 
 -14   0   8      109.57      128.89     17.27 o 
 -12   0   8       30.95       20.57      5.08 o 
 -10   0   8      260.62      237.74     10.76 o 
  -8   0   8     1594.63     1524.95     45.41 o 
  -4   0   8     4207.48     4334.79     57.92 o 
  -2   0   8     2764.18     2877.49     39.17 o 
   0   0   8     5068.83     5108.72     92.18 o 
   2   0   8       93.50       87.68      4.38 o 
   4   0   8       31.86       56.05      7.44 o 
   6   0   8      269.34      278.41     19.49 o 
   8   0   8      112.05      102.02      9.37 o 
  10   0   8     1937.78     1815.91     62.00 o 
  12   0   8       10.13       20.48      8.10 o 
  14   0   8       21.00       17.17      9.81 o 
 -17   1   8        3.84        5.71      8.56 o 
 -15   1   8        0.92        0.00      6.27 o 
 -13   1   8        0.45        3.67      3.49 o 
 -11   1   8       24.63       28.37      3.47 o 
  -9   1   8      415.01      427.76      8.97 o 
  -7   1   8     9915.63     9536.73    286.38 o 
  -5   1   8       89.64       92.50      3.25 o 
  -3   1   8      256.09      216.02      4.88 o 
  -1   1   8      374.55      377.01      6.66 o 
   1   1   8     1355.11     1452.07     15.98 o 
   3   1   8     1919.40     1980.33     21.32 o 
   5   1   8      207.91      218.24      5.27 o 
   7   1   8      108.43      116.78      5.66 o 
   9   1   8      333.05      298.12     10.75 o 
  11   1   8       48.08       66.44     10.71 o 
  13   1   8        7.81        8.17      6.67 o 
 -16   2   8       17.95       20.95      8.01 o 
 -14   2   8        9.18       10.11      6.57 o 
 -12   2   8       63.19       69.93      6.01 o 
 -10   2   8       33.03       33.39      3.60 o 
  -8   2   8      425.08      428.41      8.41 o 
  -6   2   8     2303.66     2294.36     24.46 o 
  -4   2   8     1254.71     1335.50     15.05 o 
  -2   2   8      419.93      361.55      7.14 o 
   0   2   8      506.21      491.76      7.26 o 
   2   2   8     2142.05     2091.00     24.65 o 
   4   2   8       68.63       79.44      3.73 o 
   6   2   8      219.13      189.94      7.29 o 
   8   2   8       82.66       81.72      6.18 o 
  10   2   8      162.69      178.66     11.11 o 
  12   2   8        0.18        4.07      5.81 o 
  14   2   8        5.01        1.86      7.40 o 
 -15   3   8       35.90       33.11     15.69 o 
 -13   3   8       14.07       24.25      5.95 o 
 -11   3   8        9.29        8.47      2.96 o 
  -9   3   8      159.68      171.77      5.71 o 
  -7   3   8       26.41       28.59      2.65 o 
  -5   3   8      203.00      206.72      6.57 o 
  -3   3   8      351.71      322.39      6.99 o 
  -1   3   8      583.98      572.18      9.80 o 
   1   3   8       18.54       18.05      1.98 o 
   3   3   8       26.86       26.13      2.51 o 
   5   3   8        0.67        0.62      2.29 o 
   7   3   8      163.58      150.88      7.76 o 
   9   3   8       19.26       22.08      4.48 o 
  11   3   8       58.74       69.50     11.38 o 
  13   3   8        1.32        7.02      7.55 o 
 -16   4   8        6.25        0.00      5.54 o 
 -14   4   8        0.05        1.64      4.52 o 
 -12   4   8       32.18       51.19      7.28 o 
 -10   4   8      350.24      364.26     13.11 o 
  -8   4   8      124.28      126.80      6.06 o 
  -6   4   8       69.72       66.65      5.86 o 
  -4   4   8       18.34       17.86      3.26 o 
  -2   4   8      833.90      810.86     15.00 o 
   0   4   8      293.20      264.69      7.05 o 
   2   4   8      820.19      761.17     13.13 o 
   4   4   8        2.40        1.34      2.55 o 
   6   4   8       25.25       37.92      6.48 o 
   8   4   8       70.41       84.95     11.25 o 
  10   4   8       50.70       47.22      7.60 o 
  12   4   8        9.62       15.08     18.22 o 
 -15   5   8       20.79       19.78      7.12 o 
 -13   5   8       13.26       10.89      5.76 o 
 -11   5   8       13.66       15.28      4.82 o 
  -9   5   8      609.40      592.13     20.27 o 
  -7   5   8      195.58      180.17      7.48 o 
  -5   5   8        9.60       12.59      2.99 o 
  -3   5   8        5.13        6.97      2.75 o 
  -1   5   8      150.25      144.37      8.12 o 
   1   5   8      347.85      343.23      8.92 o 
   3   5   8       54.10       51.08      5.32 o 
   5   5   8       94.36       77.25     10.84 o 
   7   5   8      105.35      105.39      8.01 o 
   9   5   8        3.11        0.00      4.43 o 
  11   5   8        2.62        7.24      5.75 o 
 -12   6   8        8.89       11.62      5.98 o 
 -10   6   8       50.35       45.84      8.84 o 
  -8   6   8       26.64       27.66      5.85 o 
  -6   6   8        8.54       11.58      4.24 o 
  -4   6   8        4.49        2.29      3.19 o 
  -2   6   8        1.10        5.15      3.38 o 
   0   6   8      149.16      153.91      9.81 o 
   2   6   8        5.14        4.95      4.75 o 
   4   6   8       20.08       23.33      4.98 o 
   6   6   8        1.09        0.00      5.02 o 
   8   6   8       14.45       14.33      5.96 o 
  10   6   8       10.49       22.80      8.01 o 
 -11   7   8       20.86        9.03      7.42 o 
  -9   7   8        4.24       10.13      5.93 o 
  -7   7   8        5.17        2.25      4.96 o 
  -5   7   8        5.07        5.11      4.62 o 
  -3   7   8        9.49        7.71      6.69 o 
  -1   7   8      104.86      116.58     22.71 o 
   1   7   8        5.03        9.41      5.26 o 
   3   7   8       44.18       29.58      6.91 o 
   5   7   8       21.81       30.86      6.98 o 
   7   7   8        0.71        0.85      6.25 o 
  -8   8   8        0.89        1.90     11.08 o 
  -6   8   8       29.54       35.03     10.06 o 
  -4   8   8       43.65       35.52     12.71 o 
  -2   8   8        1.14        0.00      7.04 o 
   0   8   8        0.04        1.14      7.67 o 
   2   8   8        0.82        0.00      7.48 o 
   4   8   8        1.17        6.19      8.56 o 
 -17   1   9        1.86        6.47      8.99 o 
 -15   1   9        2.75        0.00      7.75 o 
 -13   1   9       28.24       36.34     16.35 o 
 -11   1   9      274.62      282.21     10.17 o 
  -9   1   9        5.18        2.92      2.15 o 
  -7   1   9     5146.08     5106.95     69.65 o 
  -5   1   9      220.02      179.75      4.93 o 
  -3   1   9      283.42      237.96      5.29 o 
  -1   1   9       12.83        9.69      1.62 o 
   1   1   9        2.07        0.09      1.13 o 
   3   1   9      984.05     1083.43     13.62 o 
   5   1   9      765.84      751.21     12.03 o 
   7   1   9        8.52        8.67      3.05 o 
   9   1   9       48.04       40.36      5.99 o 
  11   1   9       41.38       35.27      6.95 o 
  13   1   9        0.70        5.89      6.66 o 
 -16   2   9        0.10        0.00     10.40 o 
 -14   2   9        4.84        5.38      4.14 o 
 -12   2   9      279.34      278.97      9.70 o 
 -10   2   9      101.98       96.41      5.20 o 
  -8   2   9       29.10       19.14      2.77 o 
  -6   2   9     1919.78     1926.05     23.24 o 
  -4   2   9      279.86      274.41      5.16 o 
  -2   2   9      180.23      161.24      6.00 o 
   0   2   9      428.08      363.62      6.20 o 
   2   2   9       17.47       13.30      2.21 o 
   4   2   9      308.28      323.65      8.80 o 
   6   2   9      286.75      265.08      8.59 o 
   8   2   9        5.41        7.48      3.46 o 
  10   2   9       27.86       34.61      6.55 o 
  12   2   9        8.24        9.73      6.78 o 
 -15   3   9        3.61        7.80      6.11 o 
 -13   3   9        4.64        8.53      4.30 o 
 -11   3   9       18.35       24.80      4.28 o 
  -9   3   9       78.75       92.16      6.89 o 
  -7   3   9       34.35       34.07      3.35 o 
  -5   3   9      329.70      347.45      7.71 o 
  -3   3   9       98.93      122.13      7.74 o 
  -1   3   9      108.34      110.75      4.49 o 
   1   3   9     1992.27     1959.83     21.71 o 
   3   3   9      127.11      114.83      5.51 o 
   5   3   9       11.33        9.61      3.96 o 
   7   3   9       89.18       78.90      6.75 o 
   9   3   9      173.30      167.17      9.09 o 
  11   3   9        1.33        8.92      6.42 o 
  13   3   9        1.38        0.00      6.86 o 
 -16   4   9       10.16       13.38      6.40 o 
 -14   4   9        0.52        2.84      5.12 o 
 -12   4   9       83.32       76.04      8.10 o 
 -10   4   9        2.48        0.00      2.90 o 
  -8   4   9      151.30      167.06      6.81 o 
  -6   4   9      626.67      615.34     11.81 o 
  -4   4   9        3.62        5.57      2.12 o 
  -2   4   9       20.63       28.79      3.14 o 
   0   4   9       65.59       68.59      4.36 o 
   2   4   9       11.20       16.25      3.09 o 
   4   4   9      249.68      267.81      9.07 o 
   6   4   9       73.45       73.51      6.38 o 
   8   4   9      119.40      141.95     10.29 o 
  10   4   9       19.54       22.77      6.74 o 
  12   4   9        2.89        1.30      8.17 o 
 -13   5   9        0.81        0.00      4.76 o 
 -11   5   9        0.07        0.00      4.01 o 
  -9   5   9      128.74      135.02      9.81 o 
  -7   5   9        2.26        1.27      3.08 o 
  -5   5   9      398.24      394.43     15.62 o 
  -3   5   9        0.01        0.00      2.31 o 
  -1   5   9        0.04        4.23      3.49 o 
   1   5   9       94.13       98.86     16.57 o 
   3   5   9      397.25      349.11     11.14 o 
   5   5   9      116.22       96.28      7.37 o 
   7   5   9       13.25       16.49      4.75 o 
   9   5   9       13.80       11.18      5.22 o 
  11   5   9       31.51       35.48      9.10 o 
 -12   6   9        7.50        5.18      5.55 o 
 -10   6   9        4.97       10.48      5.26 o 
  -8   6   9        1.08        0.00      4.19 o 
  -6   6   9        0.08        0.50      3.20 o 
  -4   6   9      243.86      239.11     11.45 o 
  -2   6   9      221.32      203.02      9.31 o 
   0   6   9        5.08        1.68      3.92 o 
   2   6   9      315.22      304.89     13.03 o 
   4   6   9      233.22      219.13     12.47 o 
   6   6   9        1.29        9.06      5.06 o 
   8   6   9        3.52        8.72      6.24 o 
 -11   7   9        0.08        1.59      6.40 o 
  -9   7   9        1.12        5.30      5.66 o 
  -7   7   9        0.01        3.54      5.21 o 
  -5   7   9      138.70      155.24      9.64 o 
  -3   7   9      123.51      107.44      8.29 o 
  -1   7   9       34.11       40.54      6.90 o 
   1   7   9        0.14        7.05      5.10 o 
   3   7   9       94.42       99.25      9.72 o 
   5   7   9        1.76        5.19      5.83 o 
   7   7   9        7.41       25.13      7.56 o 
  -8   8   9        3.04        3.44      6.94 o 
  -6   8   9        5.48        3.00      6.09 o 
  -4   8   9       59.33       53.97     10.77 o 
  -2   8   9        3.44       11.33      7.88 o 
   0   8   9        4.20        7.98      8.03 o 
   2   8   9        8.69        0.00      8.32 o 
   4   8   9        0.54        6.59     18.22 o 
 -16   0  10       10.41       22.43     13.87 o 
 -12   0  10       93.05       82.29     12.44 o 
 -10   0  10       50.10       60.78     10.20 o 
  -6   0  10      977.00      850.40     22.91 o 
  -4   0  10     3565.54     3690.18     50.58 o 
  -2   0  10      196.87      184.80      5.40 o 
   0   0  10     2794.40     2975.37     67.91 o 
   2   0  10     3142.34     3090.41     44.29 o 
   4   0  10      764.45      686.63     17.24 o 
   6   0  10     1694.39     1729.59     29.83 o 
   8   0  10       79.11       84.15      9.44 o 
  10   0  10      142.69      108.10     35.01 o 
  12   0  10       48.23       43.24     10.24 o 
 -17   1  10        5.78        3.25      9.74 o 
 -15   1  10       32.22       29.95      8.75 o 
 -13   1  10       18.41       28.12      5.52 o 
 -11   1  10        0.04        1.06      3.25 o 
  -9   1  10       73.20       70.84      7.10 o 
  -7   1  10      367.17      391.86      8.35 o 
  -5   1  10       93.77       77.32      3.70 o 
  -3   1  10     1316.65     1382.09     18.57 o 
  -1   1  10       88.51       82.27      3.56 o 
   1   1  10     3854.70     4250.34     41.23 o 
   3   1  10     1128.11     1116.16     14.25 o 
   5   1  10      245.18      260.23     11.46 o 
   7   1  10      280.08      279.61      8.29 o 
   9   1  10       12.58        9.32      4.46 o 
  11   1  10       22.91       22.82      6.73 o 
  13   1  10       16.40       10.16      7.60 o 
 -16   2  10        0.57        9.18      8.30 o 
 -14   2  10        1.20        9.59      4.69 o 
 -12   2  10        4.51        6.37      3.59 o 
 -10   2  10        0.75        2.17      2.06 o 
  -8   2  10      237.99      246.47      8.41 o 
  -6   2  10     4029.77     3892.01     38.69 o 
  -4   2  10      976.22      910.29     14.50 o 
  -2   2  10      873.10      857.33     12.40 o 
   0   2  10      467.34      469.58      7.43 o 
   2   2  10      858.50      793.95     12.43 o 
   4   2  10     1329.89     1258.58     20.69 o 
   6   2  10      888.88      794.75     16.15 o 
   8   2  10        6.13        2.56      3.28 o 
  10   2  10        9.81       11.47      9.44 o 
  12   2  10        2.74        0.00      6.00 o 
 -15   3  10        0.07        0.00      5.52 o 
 -13   3  10        1.53        0.00      5.10 o 
 -11   3  10      389.14      390.84     13.63 o 
  -9   3  10      194.85      149.83      8.95 o 
  -7   3  10      335.60      297.63      8.78 o 
  -5   3  10      359.87      373.49     16.66 o 
  -3   3  10     2920.97     2830.42     37.56 o 
  -1   3  10      274.15      265.05      6.58 o 
   1   3  10        6.90        3.71      1.99 o 
   3   3  10      269.94      257.72      8.07 o 
   5   3  10      137.29      133.02      8.54 o 
   7   3  10      421.01      376.12     11.54 o 
   9   3  10       32.37       22.10      4.97 o 
  11   3  10       42.94       30.79     11.68 o 
 -16   4  10        7.38        0.56      6.63 o 
 -14   4  10        8.90        6.35      5.20 o 
 -12   4  10       49.15       63.78      7.52 o 
 -10   4  10       22.45       28.05      5.29 o 
  -8   4  10      168.72      172.49      8.01 o 
  -6   4  10       12.60       12.86      2.97 o 
  -4   4  10       10.82       17.62      3.17 o 
  -2   4  10        5.71        3.71      2.36 o 
   0   4  10        5.02        6.36      3.02 o 
   2   4  10        0.02        2.79      2.79 o 
   4   4  10       49.55       53.23      5.22 o 
   6   4  10        3.44        5.78      3.75 o 
   8   4  10        0.42        2.04      4.24 o 
  10   4  10        0.65        0.00      5.30 o 
 -13   5  10        0.02        5.60      5.25 o 
 -11   5  10       20.54       19.84      5.76 o 
  -9   5  10      178.85      185.30     11.04 o 
  -7   5  10        1.15        0.00      3.40 o 
  -5   5  10        3.13        2.01      2.74 o 
  -3   5  10       50.24       45.48     11.19 o 
  -1   5  10      330.90      314.45     13.70 o 
   1   5  10      481.46      439.30     14.47 o 
   3   5  10      236.02      210.52     11.30 o 
   5   5  10       17.06       15.35      5.04 o 
   7   5  10        9.69        4.39      5.10 o 
   9   5  10        4.37        3.87      6.58 o 
 -12   6  10        2.98       11.46      5.78 o 
 -10   6  10        8.58        8.38      5.21 o 
  -8   6  10        6.16       13.16      5.25 o 
  -6   6  10      110.51      113.43     10.92 o 
  -4   6  10        3.18        7.26      3.77 o 
  -2   6  10       89.79       75.17      6.80 o 
   0   6  10        1.61        0.00      3.80 o 
   2   6  10       48.38       55.68      7.37 o 
   4   6  10        5.46       11.02      4.88 o 
   6   6  10        9.40        4.05      5.26 o 
   8   6  10       15.93       21.63      7.01 o 
 -11   7  10        2.15        7.43      6.60 o 
  -9   7  10        3.11        6.24      6.08 o 
  -7   7  10       13.43        8.28      5.90 o 
  -5   7  10       31.20       40.84      6.37 o 
  -3   7  10       97.42      109.79      8.56 o 
  -1   7  10        6.27        5.44      5.13 o 
   1   7  10        0.36       10.61      9.29 o 
   3   7  10       37.54       39.70      9.39 o 
   5   7  10        0.74        2.06      6.06 o 
  -6   8  10        0.41        0.00      6.81 o 
  -4   8  10       12.51        5.60      5.44 o 
  -2   8  10       18.37        9.24      6.89 o 
   0   8  10        9.18        8.87      8.29 o 
   2   8  10        6.53       11.14      8.33 o 
 -17   1  11        0.18        0.15     10.20 o 
 -15   1  11        2.86        1.87      5.01 o 
 -13   1  11       30.47       20.54      4.73 o 
 -11   1  11      186.20      180.02      7.75 o 
  -9   1  11       16.25        9.87      2.81 o 
  -7   1  11     2808.43     2620.62     31.10 o 
  -5   1  11       13.11       16.15      2.74 o 
  -3   1  11     1711.44     1662.78     20.58 o 
  -1   1  11      221.49      230.59      6.02 o 
   1   1  11        2.06        2.45      1.76 o 
   3   1  11        7.86        7.00      1.82 o 
   5   1  11       36.97       20.43      5.54 o 
   7   1  11      209.66      238.21      9.24 o 
   9   1  11        6.18        8.81      4.26 o 
  11   1  11       23.18       29.49      7.42 o 
 -16   2  11        1.32        0.00      8.36 o 
 -14   2  11       23.23       23.44      5.98 o 
 -12   2  11        0.52        5.42      3.49 o 
 -10   2  11       46.63       39.83      5.89 o 
  -8   2  11      185.02      183.83      6.93 o 
  -6   2  11       19.35       13.13      2.44 o 
  -4   2  11       45.26       46.78      3.19 o 
  -2   2  11      477.05      419.95      8.07 o 
   0   2  11      901.04      841.67     11.27 o 
   2   2  11      588.95      572.45     10.39 o 
   4   2  11      106.35      123.06      6.30 o 
   6   2  11        9.12        7.06      3.24 o 
   8   2  11        1.76        3.65      3.35 o 
  10   2  11       36.20       42.58      7.73 o 
  12   2  11        2.77        2.47      7.27 o 
 -15   3  11       13.44       15.86      5.72 o 
 -13   3  11        0.05        2.61      4.00 o 
 -11   3  11        0.40        2.53      4.66 o 
  -9   3  11       62.52       60.71      5.41 o 
  -7   3  11       71.90       73.14      9.45 o 
  -5   3  11      111.52      133.32      6.47 o 
  -3   3  11      103.70       89.69      5.48 o 
  -1   3  11       62.41       79.58      5.08 o 
   1   3  11       94.33       84.10      7.08 o 
   3   3  11      286.80      264.46     11.86 o 
   5   3  11      636.31      592.05     13.93 o 
   7   3  11      309.74      308.68     13.01 o 
   9   3  11        0.92        4.53      4.23 o 
  11   3  11        0.78        0.00      7.81 o 
 -14   4  11        7.48        9.59      5.41 o 
 -12   4  11       12.08        6.23      4.65 o 
 -10   4  11        0.81        0.00      3.50 o 
  -8   4  11       60.84       68.26      6.58 o 
  -6   4  11        1.50        0.57      2.33 o 
  -4   4  11        3.69        4.93      2.56 o 
  -2   4  11       49.74       59.03      5.02 o 
   0   4  11      194.94      188.99      7.71 o 
   2   4  11      902.78      813.72     19.78 o 
   4   4  11      401.36      347.25     17.15 o 
   6   4  11      104.91      110.22      9.09 o 
   8   4  11       73.15       50.48      7.25 o 
  10   4  11       20.18       32.25      9.93 o 
 -13   5  11       32.46       18.76      7.40 o 
 -11   5  11       28.11       22.99      5.61 o 
  -9   5  11        4.58       10.19      4.58 o 
  -7   5  11        0.06        1.43      3.09 o 
  -5   5  11      121.92      124.39      7.59 o 
  -3   5  11      161.42      171.73      9.88 o 
  -1   5  11        0.02        2.24      2.95 o 
   1   5  11       42.14       37.76      6.00 o 
   3   5  11       74.62       76.62      7.93 o 
   5   5  11       28.84       31.02      8.40 o 
   7   5  11        6.50        5.60      5.04 o 
   9   5  11       10.50       17.33      6.63 o 
 -12   6  11        8.61        1.69      5.76 o 
 -10   6  11       18.99       10.63      5.64 o 
  -8   6  11        0.12        0.00      4.32 o 
  -6   6  11        2.38        0.14      4.79 o 
  -4   6  11       24.01       28.47      6.87 o 
  -2   6  11       52.50       59.22      6.21 o 
   0   6  11        7.98        8.35      5.14 o 
   2   6  11       18.97       25.39     10.98 o 
   4   6  11        0.69        6.22      4.85 o 
   6   6  11        0.60        0.00      5.10 o 
   8   6  11        8.71        9.23      6.79 o 
  -9   7  11       19.71       40.05      9.84 o 
  -7   7  11       14.98       17.95      6.11 o 
  -5   7  11       13.31       10.76      6.22 o 
  -3   7  11        1.40        0.00      4.31 o 
  -1   7  11        3.98        0.00      5.32 o 
   1   7  11        0.01        0.00      5.63 o 
   3   7  11        6.05        7.32      5.93 o 
   5   7  11       14.27       18.99      7.14 o 
  -6   8  11       10.36        4.76      6.71 o 
  -4   8  11        2.81        3.60      5.82 o 
  -2   8  11        4.08        6.32      6.53 o 
   0   8  11        6.21        8.21      7.11 o 
   2   8  11       18.07       11.93      7.79 o 
 -16   0  12        4.25        0.00     10.47 o 
 -14   0  12       36.13       31.81      7.32 o 
 -12   0  12       12.85       29.84      6.30 o 
  -8   0  12       49.57       58.47      7.14 o 
  -6   0  12      868.21      878.03     16.78 o 
  -4   0  12      238.61      216.71      7.49 o 
  -2   0  12      219.54      206.28      6.16 o 
   0   0  12      752.23      730.26     21.06 o 
   2   0  12      333.23      375.35     11.92 o 
   4   0  12      154.18      154.86      7.39 o 
   6   0  12     3284.05     2991.71     58.92 o 
   8   0  12        0.24        2.11      5.25 o 
  10   0  12        3.38       11.00     12.44 o 
  12   0  12        1.19        4.42      9.51 o 
 -17   1  12        1.30       17.81     14.55 o 
 -15   1  12        0.00        7.57      5.27 o 
 -13   1  12       13.74       12.86      4.22 o 
 -11   1  12      211.45      158.99      7.80 o 
  -9   1  12        1.37        0.34      2.20 o 
  -7   1  12        0.61        0.74      1.99 o 
  -5   1  12       39.98       45.91      3.27 o 
  -3   1  12       61.73       74.69      3.75 o 
  -1   1  12      665.72      600.08     10.26 o 
   1   1  12      144.98      136.86      4.33 o 
   3   1  12       69.66       68.31      3.75 o 
   5   1  12       13.84       16.83      4.30 o 
   7   1  12      707.50      682.10     16.02 o 
   9   1  12        3.97        6.02      4.51 o 
  11   1  12       17.87       14.47     10.53 o 
 -16   2  12        2.03        0.00      7.08 o 
 -14   2  12        3.06        0.00      4.95 o 
 -12   2  12       79.81      101.38      7.08 o 
 -10   2  12      992.57      884.27     15.48 o 
  -8   2  12      221.27      233.93      6.91 o 
  -6   2  12      131.47      138.55      6.35 o 
  -4   2  12       22.80       14.90      2.33 o 
  -2   2  12      174.55      179.99      5.91 o 
   0   2  12       49.11       52.26      3.64 o 
   2   2  12       39.32       37.58      4.33 o 
   4   2  12      503.96      476.44     11.71 o 
   6   2  12        2.83        1.56      2.84 o 
   8   2  12        3.41        2.56      4.49 o 
  10   2  12       24.26       21.45      7.00 o 
  12   2  12        0.60        0.00      7.26 o 
 -15   3  12        1.79        2.74      5.51 o 
 -13   3  12       10.03        9.13      4.62 o 
 -11   3  12       22.02       18.31      6.74 o 
  -9   3  12       35.54       43.01      4.84 o 
  -7   3  12       11.96        9.76      2.99 o 
  -5   3  12      121.99      122.78      7.10 o 
  -3   3  12       16.41       21.80      3.43 o 
  -1   3  12       23.92       24.78      3.53 o 
   1   3  12        3.34        7.19      2.68 o 
   3   3  12      207.52      197.99     14.94 o 
   5   3  12      465.10      439.98     14.35 o 
   7   3  12      195.07      198.54     11.22 o 
   9   3  12        0.90        8.42      7.14 o 
  11   3  12       16.90       21.61      9.60 o 
 -14   4  12       25.33       20.75      6.20 o 
 -12   4  12      141.24      152.78     10.68 o 
 -10   4  12        7.33        7.17      3.52 o 
  -8   4  12        0.59        0.00      2.72 o 
  -6   4  12       34.98       32.04      4.60 o 
  -4   4  12      177.26      170.03      7.88 o 
  -2   4  12      572.46      594.62     19.92 o 
   0   4  12       80.26       72.02      5.56 o 
   2   4  12        2.64        0.00      4.64 o 
   4   4  12      210.51      198.80     10.97 o 
   6   4  12       76.76       75.44      8.06 o 
   8   4  12       22.10       23.79      6.40 o 
  10   4  12        0.47        9.34      8.49 o 
 -13   5  12       90.90       84.39      9.92 o 
 -11   5  12       10.54       11.70      6.25 o 
  -9   5  12       14.11       19.70      5.47 o 
  -7   5  12        0.33        0.00      3.09 o 
  -5   5  12      155.49      155.00      8.44 o 
  -3   5  12       25.60       18.10      4.00 o 
  -1   5  12        1.37        0.00      2.98 o 
   1   5  12        0.01        0.00      3.61 o 
   3   5  12      133.59      144.72     10.49 o 
   5   5  12        4.37        2.27      4.23 o 
   7   5  12       28.10       31.79      8.14 o 
   9   5  12        3.95       11.32      6.84 o 
 -12   6  12        2.06        1.80      6.96 o 
 -10   6  12        0.03        0.00      4.93 o 
  -8   6  12       19.09       17.92      5.47 o 
  -6   6  12        0.21        0.00      3.42 o 
  -4   6  12       16.74       23.25      4.92 o 
  -2   6  12       26.78       31.43      5.13 o 
   0   6  12      170.76      161.25     11.22 o 
   2   6  12        7.54        2.85      4.88 o 
   4   6  12       47.22       60.29      8.55 o 
   6   6  12        3.41        4.93      6.07 o 
  -9   7  12        2.52        8.62      6.40 o 
  -7   7  12        0.03        0.00      5.18 o 
  -5   7  12       30.38       32.78      6.22 o 
  -3   7  12        0.08        0.00      4.72 o 
  -1   7  12        4.61        3.35      5.47 o 
   1   7  12        9.57        6.18      7.71 o 
   3   7  12        0.94        2.80      6.08 o 
   5   7  12        1.03        8.11      6.37 o 
  -4   8  12       13.37       18.05      7.66 o 
  -2   8  12        1.59        2.02      6.56 o 
   0   8  12        3.85        8.59      6.97 o 
 -17   1  13        2.44        0.00     19.44 o 
 -15   1  13       41.53       51.81      7.61 o 
 -13   1  13        3.75        2.35      4.42 o 
 -11   1  13      144.30      146.18      8.82 o 
  -9   1  13       28.52       37.81      4.65 o 
  -7   1  13      263.64      249.49      6.97 o 
  -5   1  13       74.49       64.03      3.87 o 
  -3   1  13      142.89      136.83      6.45 o 
  -1   1  13      322.75      322.17      7.37 o 
   1   1  13      228.21      236.92      6.53 o 
   3   1  13      201.89      188.06      6.28 o 
   5   1  13        0.29        0.68      2.57 o 
   7   1  13      266.34      267.95     10.35 o 
   9   1  13        0.25        1.90      5.41 o 
  11   1  13       13.93        4.53      7.15 o 
 -16   2  13       10.64        3.48      7.45 o 
 -14   2  13        4.28        1.09      4.29 o 
 -12   2  13        5.41        3.65      3.46 o 
 -10   2  13      570.18      514.20     15.01 o 
  -8   2  13        0.72        0.90      2.60 o 
  -6   2  13        5.43        8.40      3.12 o 
  -4   2  13       79.95       74.37      5.01 o 
  -2   2  13      439.26      423.78     16.02 o 
   0   2  13       60.97       56.14      3.90 o 
   2   2  13      171.43      165.43      6.54 o 
   4   2  13       45.81       39.36      5.93 o 
   6   2  13      155.85      142.85      7.83 o 
   8   2  13        9.11        9.01      5.90 o 
  10   2  13        2.41        6.41      6.72 o 
 -15   3  13        4.58        9.22      5.85 o 
 -13   3  13       44.82       49.38      6.99 o 
 -11   3  13       11.05       18.24      4.28 o 
  -9   3  13        0.29        0.00      2.85 o 
  -7   3  13        1.20        4.18      2.75 o 
  -5   3  13       57.13       73.93      5.56 o 
  -3   3  13      551.81      522.11     12.27 o 
  -1   3  13       79.92       85.31      5.69 o 
   1   3  13      262.64      290.60     10.82 o 
   3   3  13      105.68      102.06      7.95 o 
   5   3  13      241.91      255.52     11.35 o 
   7   3  13        0.30        2.86      4.16 o 
   9   3  13        3.25        0.00      6.43 o 
 -14   4  13        1.71        9.07      5.91 o 
 -12   4  13      131.11      137.13     10.61 o 
 -10   4  13       26.26       31.58      4.78 o 
  -8   4  13       65.19       72.12      7.00 o 
  -6   4  13       22.13       20.82      3.83 o 
  -4   4  13       50.32       55.01      5.67 o 
  -2   4  13       63.55       70.43      5.92 o 
   0   4  13       11.42       19.62      3.92 o 
   2   4  13       72.15       70.66      7.17 o 
   4   4  13        1.98        0.40      5.58 o 
   6   4  13        5.38       12.67      4.86 o 
   8   4  13        0.45        7.10      5.67 o 
 -13   5  13        2.11        7.99      5.71 o 
 -11   5  13        0.01        0.00      4.46 o 
  -9   5  13       36.45       43.48      6.02 o 
  -7   5  13        1.17        0.01      3.19 o 
  -5   5  13       36.36       38.12      5.65 o 
  -3   5  13       75.43       77.14      6.62 o 
  -1   5  13      315.28      312.55     10.62 o 
   1   5  13       79.62       78.31      7.87 o 
   3   5  13        2.46        6.29      4.29 o 
   5   5  13      114.11      123.33     10.49 o 
   7   5  13       15.69       10.88      6.25 o 
 -12   6  13        3.71        0.00      5.36 o 
 -10   6  13        3.45        8.55      6.18 o 
  -8   6  13       65.77       72.09      9.36 o 
  -6   6  13       29.83       28.99      5.44 o 
  -4   6  13        2.80        3.64      4.15 o 
  -2   6  13       35.55       48.54      8.94 o 
   0   6  13      165.75      156.37     11.24 o 
   2   6  13        6.48        2.86      5.00 o 
   4   6  13       11.72       21.86      6.82 o 
   6   6  13        0.14        0.00      6.41 o 
  -9   7  13        6.86       14.04      7.60 o 
  -7   7  13       21.26       27.51      7.42 o 
  -5   7  13        2.93        0.00      4.96 o 
  -3   7  13       13.22       10.85      6.21 o 
  -1   7  13       34.37       40.13      9.71 o 
   1   7  13        0.27        0.00      5.81 o 
   3   7  13        0.24        3.05      6.63 o 
  -2   8  13        4.08        4.75      7.02 o 
 -16   0  14        9.92        0.00     12.37 o 
 -14   0  14       16.89       22.93      7.24 o 
 -12   0  14       50.85       29.06     27.87 o 
 -10   0  14       19.07        6.99      5.07 o 
  -8   0  14      550.17      475.66     16.99 o 
  -6   0  14      192.22      186.18     10.88 o 
  -4   0  14      152.15      163.82      9.67 o 
  -2   0  14     2526.87     2540.21     99.05 o 
   0   0  14       57.36       46.15      6.05 o 
   4   0  14      161.21      167.94      8.52 o 
   6   0  14       94.37       95.10     10.00 o 
   8   0  14        2.38        8.05      6.50 o 
  10   0  14       29.98       33.12      9.66 o 
 -17   1  14        1.22        5.57     14.41 o 
 -15   1  14        6.82        3.74      6.66 o 
 -13   1  14        0.86        4.57      4.00 o 
 -11   1  14       20.85       16.95      4.08 o 
  -9   1  14       87.23       92.06      6.23 o 
  -7   1  14      306.04      315.81     10.60 o 
  -5   1  14       33.41       35.77      3.91 o 
  -3   1  14     1036.47     1104.85     16.17 o 
  -1   1  14       42.65       55.34      3.82 o 
   1   1  14      440.02      446.32      9.43 o 
   3   1  14      215.77      237.77      7.20 o 
   5   1  14        0.03        3.15      3.20 o 
   7   1  14      194.00      206.59     11.72 o 
   9   1  14       73.66       77.16      9.18 o 
  11   1  14       16.91       12.51      8.07 o 
 -16   2  14        0.10       12.18      7.86 o 
 -14   2  14       58.36       66.83      8.80 o 
 -12   2  14        8.37        4.81      3.62 o 
 -10   2  14      436.78      432.69     12.15 o 
  -8   2  14       47.06       56.93      5.08 o 
  -6   2  14      375.48      372.46     10.87 o 
  -4   2  14       15.53       18.49      3.22 o 
  -2   2  14       27.55       50.75      6.75 o 
   0   2  14      815.69      800.75     15.46 o 
   2   2  14       21.55       18.66      3.56 o 
   4   2  14       33.42       34.13      4.53 o 
   6   2  14       15.20       23.10      4.66 o 
   8   2  14       15.35       22.00      6.61 o 
  10   2  14       13.78       10.70      7.37 o 
 -15   3  14       64.31       60.39      8.61 o 
 -13   3  14        9.42        3.91      5.55 o 
 -11   3  14        1.37        6.47      3.89 o 
  -9   3  14      498.21      452.38     15.35 o 
  -7   3  14      153.87      143.83      7.99 o 
  -5   3  14        8.62       11.08      3.40 o 
  -3   3  14      127.14      113.75      6.63 o 
  -1   3  14       17.27       23.07      4.48 o 
   1   3  14      440.92      419.44     13.45 o 
   3   3  14      495.06      462.68     16.95 o 
   5   3  14       28.52       39.14      6.21 o 
   7   3  14       68.84       76.00      8.41 o 
   9   3  14        0.13        4.40      7.97 o 
 -14   4  14        1.34        1.90      7.50 o 
 -12   4  14       15.67       25.03      6.33 o 
 -10   4  14        8.48        8.08      4.13 o 
  -8   4  14       20.52       18.85      4.17 o 
  -6   4  14       48.37       48.74      5.24 o 
  -4   4  14       80.31       93.41      8.28 o 
  -2   4  14      355.07      325.01     10.37 o 
   0   4  14        0.27        0.00      3.41 o 
   2   4  14       18.00       22.19      5.20 o 
   4   4  14       33.12       32.01      5.78 o 
   6   4  14        1.12        6.37      4.68 o 
   8   4  14       15.46       15.34      6.30 o 
 -13   5  14        4.24        0.00      4.99 o 
 -11   5  14        0.95        1.97      6.23 o 
  -9   5  14        0.43        0.00      3.55 o 
  -7   5  14       26.46       26.09      4.94 o 
  -5   5  14       64.43       72.74      6.57 o 
  -3   5  14       61.56       76.40      6.71 o 
  -1   5  14       38.34       45.96      6.54 o 
   1   5  14      200.80      210.64     11.94 o 
   3   5  14       13.71       14.37      5.11 o 
   5   5  14        2.87        4.07      5.38 o 
   7   5  14        0.04        7.09      6.03 o 
 -12   6  14        4.23        5.36      6.39 o 
 -10   6  14       23.05       20.42      9.46 o 
  -8   6  14        0.08        0.00      4.54 o 
  -6   6  14       18.04       23.55      5.31 o 
  -4   6  14       36.13       26.19      7.39 o 
  -2   6  14        0.17        0.00      4.68 o 
   0   6  14        4.74       13.56      5.69 o 
   2   6  14       15.00        4.56      6.10 o 
   4   6  14       14.71       19.45      7.03 o 
   6   6  14        4.28        8.48      6.87 o 
  -9   7  14       15.53       28.17      7.82 o 
  -7   7  14       13.82       28.53      7.36 o 
  -5   7  14        0.09        1.60      4.72 o 
  -3   7  14        2.88        2.38      6.10 o 
  -1   7  14       32.48       34.60      7.84 o 
   1   7  14        8.75        0.78      6.37 o 
   3   7  14        0.82        0.00      6.22 o 
 -17   1  15       12.10        4.35     14.82 o 
 -15   1  15        1.83        0.00      7.01 o 
 -13   1  15        7.36        3.96      4.04 o 
 -11   1  15      433.11      418.62     14.35 o 
  -9   1  15        1.95        0.10      3.19 o 
  -7   1  15        0.61        0.77      3.67 o 
  -5   1  15       15.61       14.89      5.26 o 
  -3   1  15       14.12       15.24      4.02 o 
  -1   1  15      527.29      482.93     15.13 o 
   1   1  15        0.01        1.23      2.50 o 
   3   1  15      234.22      267.02     10.17 o 
   5   1  15       56.83       75.09      6.35 o 
   7   1  15       15.41       20.39     14.07 o 
   9   1  15        2.19        2.62      8.59 o 
 -16   2  15        3.58        0.00      7.34 o 
 -14   2  15        1.02        0.00      6.80 o 
 -12   2  15        0.45        0.00      4.76 o 
 -10   2  15       27.03       25.42      5.43 o 
  -8   2  15       84.36      100.07      7.95 o 
  -6   2  15      220.99      217.10      8.34 o 
  -4   2  15       31.61       25.30      3.92 o 
  -2   2  15      309.09      318.34      9.30 o 
   0   2  15      192.90      192.09      8.09 o 
   2   2  15       82.21       84.81      6.98 o 
   4   2  15       40.65       40.32      5.78 o 
   6   2  15        5.80        4.85      4.08 o 
   8   2  15        7.86       14.39      6.85 o 
  10   2  15        0.96        1.20      9.65 o 
 -15   3  15        0.70        6.06     11.62 o 
 -13   3  15        3.81        6.29      5.34 o 
 -11   3  15       32.70       32.74      5.23 o 
  -9   3  15       12.64       10.17      3.75 o 
  -7   3  15        0.02        0.00      3.01 o 
  -5   3  15        4.14        3.09      3.51 o 
  -3   3  15      103.46      110.48      8.54 o 
  -1   3  15      343.42      353.94     12.22 o 
   1   3  15      114.17      103.02      9.88 o 
   3   3  15      194.78      212.56     12.96 o 
   5   3  15       17.50       16.30      5.14 o 
   7   3  15        1.47        1.56      5.13 o 
   9   3  15        0.00        0.00      8.40 o 
 -14   4  15        6.61        1.70      6.31 o 
 -12   4  15       26.16       28.50      6.61 o 
 -10   4  15       22.88       26.68      5.22 o 
  -8   4  15       17.09       25.78      4.80 o 
  -6   4  15       15.72       15.32      4.10 o 
  -4   4  15        0.52        0.00      3.49 o 
  -2   4  15      340.14      306.06     10.39 o 
   0   4  15        0.15        2.43      3.64 o 
   2   4  15       39.62       49.15      6.60 o 
   4   4  15      219.22      198.01     11.99 o 
   6   4  15        8.98       18.72      6.39 o 
   8   4  15        1.20        0.00      5.84 o 
 -13   5  15        8.02        4.15      5.62 o 
 -11   5  15        1.08        0.00      4.79 o 
  -9   5  15       13.37       19.41      5.12 o 
  -7   5  15        0.07        2.05      3.96 o 
  -5   5  15       25.60       27.13      5.16 o 
  -3   5  15       17.01       10.51      9.97 o 
  -1   5  15       37.09       39.46      6.90 o 
   1   5  15       25.84       42.80     10.77 o 
   3   5  15        8.98       17.47      7.39 o 
   5   5  15        2.84        1.27      5.18 o 
   7   5  15        2.69        2.70      6.02 o 
 -10   6  15        1.55       19.53     12.36 o 
  -8   6  15       16.47       10.76      5.18 o 
  -6   6  15       45.11       61.84      9.00 o 
  -4   6  15        0.47        5.96      4.48 o 
  -2   6  15       18.83       37.88      7.07 o 
   0   6  15       16.29       19.98      6.25 o 
   2   6  15        3.83        0.00      8.94 o 
   4   6  15        1.72        0.00      5.46 o 
  -7   7  15        0.12        0.00      5.73 o 
  -5   7  15        2.77        0.00      5.38 o 
  -3   7  15       10.41       17.04      7.41 o 
  -1   7  15       11.56       15.44      7.62 o 
   1   7  15        4.32        0.00      6.42 o 
 -16   0  16        0.02        1.77     13.32 o 
 -14   0  16        2.57        2.01      6.70 o 
 -12   0  16        0.00        0.00      6.09 o 
 -10   0  16      249.58      230.54     20.05 o 
  -8   0  16       22.63       17.71      7.21 o 
  -6   0  16      210.06      211.96     12.25 o 
  -4   0  16      573.36      565.72     27.33 o 
  -2   0  16       93.18      124.91     12.58 o 
   0   0  16      165.56      162.94     13.39 o 
   4   0  16      230.98      293.27     22.03 o 
   6   0  16       24.80       40.11     13.60 o 
   8   0  16       21.77       13.32     12.10 o 
  10   0  16       12.85       10.61     15.36 o 
 -15   1  16        0.52        5.68      7.48 o 
 -13   1  16       13.86       15.44      9.60 o 
 -11   1  16        0.76        1.83      4.45 o 
  -9   1  16       25.56       17.52      4.64 o 
  -7   1  16        6.23        7.60      3.35 o 
  -5   1  16        0.03        0.00      2.57 o 
  -3   1  16       14.00       20.19      3.98 o 
  -1   1  16       22.48       32.20      4.10 o 
   1   1  16      249.01      247.26      8.75 o 
   3   1  16      717.70      675.94     28.19 o 
   5   1  16        0.05        0.00      6.54 o 
   7   1  16       10.57       14.19      8.36 o 
   9   1  16        0.02        4.93      9.79 o 
 -16   2  16        6.74        3.66      7.91 o 
 -14   2  16       84.57       72.22     10.42 o 
 -12   2  16        4.06        8.51      5.79 o 
 -10   2  16       95.66       93.37      8.46 o 
  -8   2  16       12.46        8.36      5.51 o 
  -6   2  16        0.02        0.00      3.07 o 
  -4   2  16       13.56       23.96      4.47 o 
  -2   2  16       34.11       41.82      7.33 o 
   0   2  16      128.43      124.53      9.10 o 
   2   2  16      546.84      516.09     19.62 o 
   4   2  16       38.74       41.34      7.75 o 
   6   2  16        5.33       22.98     11.56 o 
   8   2  16        2.87        0.00     12.37 o 
 -15   3  16       25.09        9.83      9.02 o 
 -13   3  16       58.97       42.92      9.58 o 
 -11   3  16        0.07        8.94      4.74 o 
  -9   3  16        4.47        5.49      4.42 o 
  -7   3  16        0.01        3.49      3.24 o 
  -5   3  16       89.48      107.58      7.06 o 
  -3   3  16        7.66        5.25      5.14 o 
  -1   3  16        3.92        0.00      2.87 o 
   1   3  16      637.77      603.93     17.32 o 
   3   3  16       24.24       26.49      5.62 o 
   5   3  16        2.69        8.20      4.96 o 
   7   3  16       62.28       52.43     10.31 o 
 -14   4  16        0.00        0.05      7.24 o 
 -12   4  16        7.55       13.51      5.64 o 
 -10   4  16        1.86        2.88      4.36 o 
  -8   4  16       18.46       14.70      4.54 o 
  -6   4  16       65.29       83.51     15.05 o 
  -4   4  16       13.38       22.45      4.54 o 
  -2   4  16        2.09        0.00      3.42 o 
   0   4  16      182.18      199.92     11.35 o 
   2   4  16        0.61        0.77      4.35 o 
   4   4  16      127.10      169.22     11.73 o 
   6   4  16        2.82       11.16      5.58 o 
 -13   5  16        9.22       19.34      7.13 o 
 -11   5  16        0.26        3.60      5.52 o 
  -9   5  16        5.33        7.62      5.93 o 
  -7   5  16        1.30        0.00      3.94 o 
  -5   5  16       44.86       57.42      6.43 o 
  -3   5  16       62.83       58.45      6.67 o 
  -1   5  16       47.10       43.79      7.11 o 
   1   5  16        5.85        4.36      5.00 o 
   3   5  16       61.57       56.82      8.25 o 
   5   5  16        9.01       13.14      6.16 o 
 -10   6  16        0.04        0.81      6.29 o 
  -8   6  16        0.39        0.00      4.90 o 
  -6   6  16       12.56        8.64      5.04 o 
  -4   6  16       33.75       26.78      5.95 o 
  -2   6  16       10.18        8.82      6.07 o 
   0   6  16       47.13       33.47      9.96 o 
   2   6  16        2.49       14.08     21.84 o 
   4   6  16        0.10        0.00      5.66 o 
  -7   7  16        1.48        6.50      6.13 o 
  -5   7  16        0.10        0.00      5.83 o 
  -3   7  16        0.25        5.64      6.55 o 
  -1   7  16       10.97        3.63      9.40 o 
 -15   1  17        0.07        0.00      6.04 o 
 -13   1  17        0.58        0.00      4.91 o 
 -11   1  17        7.32        4.80      6.34 o 
  -9   1  17        5.20        8.67      4.69 o 
  -7   1  17       24.61       20.68      5.89 o 
  -5   1  17        2.58        6.57      3.11 o 
  -3   1  17      104.93      108.42      6.59 o 
  -1   1  17      103.93      118.65      6.84 o 
   1   1  17       17.31       24.74      5.26 o 
   3   1  17      665.05      594.43     17.48 o 
   5   1  17        0.18        7.48      7.40 o 
   7   1  17       13.58       11.38      8.45 o 
   9   1  17        0.55        0.00     10.09 o 
 -16   2  17        0.45        0.00      7.38 o 
 -14   2  17       47.55       46.94      8.36 o 
 -12   2  17        6.48       10.88      6.95 o 
 -10   2  17       25.93       32.43      6.33 o 
  -8   2  17       35.71       41.41      7.67 o 
  -6   2  17      141.13      167.37     20.41 o 
  -4   2  17       10.12        8.90      3.67 o 
  -2   2  17      151.60      145.63      9.17 o 
   0   2  17       84.10       83.15      7.35 o 
   2   2  17      209.81      219.90     16.52 o 
   4   2  17       46.55       52.00      8.94 o 
   6   2  17        1.87        0.00      8.57 o 
   8   2  17        6.49        5.98     14.28 o 
 -15   3  17        8.98        6.08      8.24 o 
 -13   3  17       30.73       33.51      8.88 o 
 -11   3  17        3.23        3.96      5.42 o 
  -9   3  17       11.73        9.88      5.34 o 
  -7   3  17       19.99       30.53      5.92 o 
  -5   3  17       62.48       69.42     11.88 o 
  -3   3  17       56.47       61.08     20.33 o 
  -1   3  17       26.04       26.18      5.10 o 
   1   3  17       50.29       58.08      8.98 o 
   3   3  17        0.81        4.13      5.87 o 
   5   3  17        0.59        1.21      8.02 o 
   7   3  17        4.75        0.00     12.78 o 
 -14   4  17        1.41        0.75     10.20 o 
 -12   4  17        0.08        0.00      8.43 o 
 -10   4  17        3.60        0.00      4.95 o 
  -8   4  17        0.66        4.29      5.12 o 
  -6   4  17       20.11       28.05      6.60 o 
  -4   4  17       25.11       29.37      5.31 o 
  -2   4  17       25.32       34.04      5.32 o 
   0   4  17       64.22       71.91      8.18 o 
   2   4  17       30.37       28.76      6.07 o 
   4   4  17        0.45        1.34      5.46 o 
   6   4  17        0.35        0.00      5.71 o 
 -11   5  17        7.04        0.00      7.29 o 
  -9   5  17       24.89       23.98      5.96 o 
  -7   5  17       37.89       40.64      6.33 o 
  -5   5  17       26.97       29.83      5.72 o 
  -3   5  17       37.94       28.20      5.51 o 
  -1   5  17        0.19        5.65      4.97 o 
   1   5  17       51.70       59.25      8.23 o 
   3   5  17        0.15        1.36      5.38 o 
   5   5  17        4.34        9.27      6.63 o 
 -10   6  17        0.71        0.00      6.20 o 
  -8   6  17        1.39        7.36      5.56 o 
  -6   6  17        0.78        2.11      4.87 o 
  -4   6  17       42.08       45.44      7.03 o 
  -2   6  17        0.10        0.28      5.60 o 
   0   6  17        1.24        0.00      5.90 o 
   2   6  17       15.18       16.72      7.11 o 
  -3   7  17        4.06        0.84      6.96 o 
 -16   0  18        0.64        0.00     11.42 o 
 -14   0  18        0.11        3.76      8.91 o 
 -12   0  18       18.13       21.81      7.63 o 
 -10   0  18       48.47       49.66      8.55 o 
  -8   0  18        0.34        0.00      4.76 o 
  -6   0  18      258.39      309.46     25.49 o 
  -4   0  18        2.88        3.37      5.44 o 
  -2   0  18      239.88      281.23     27.87 o 
   0   0  18        0.00        0.00      4.35 o 
   2   0  18        0.12        0.00      4.67 o 
   4   0  18       45.91       78.04     15.23 o 
   6   0  18       69.52       87.56     18.08 o 
   8   0  18        2.97       12.10     15.23 o 
 -15   1  18        3.28        0.00      7.30 o 
 -13   1  18       10.46       13.02      6.18 o 
 -11   1  18       15.96        7.45      6.91 o 
  -9   1  18       25.20       22.26      6.14 o 
  -7   1  18       51.76       48.57      9.14 o 
  -5   1  18        3.47        1.07      3.65 o 
  -3   1  18       73.26       87.08      7.65 o 
  -1   1  18       76.49       79.57      7.45 o 
   1   1  18        3.20        3.10      3.48 o 
   3   1  18       68.97       81.60      8.48 o 
   5   1  18       13.96       28.60      9.11 o 
   7   1  18       24.43       12.74      9.05 o 
 -14   2  18        0.03        1.98      6.32 o 
 -12   2  18       56.12       66.61     14.96 o 
 -10   2  18       30.09       34.35      6.35 o 
  -8   2  18        1.27        2.75      4.50 o 
  -6   2  18       16.00       17.87      5.04 o 
  -4   2  18       85.18       91.01      8.15 o 
  -2   2  18       87.03       91.40      7.93 o 
   0   2  18       42.99       42.67      5.90 o 
   2   2  18       34.36       37.42     17.13 o 
   4   2  18      184.85      196.85     15.08 o 
   6   2  18       17.86       13.46     13.73 o 
 -13   3  18       78.54       71.25      9.46 o 
 -11   3  18        1.42        0.00     10.38 o 
  -9   3  18        0.33        1.04      4.56 o 
  -7   3  18       13.99       10.64      5.14 o 
  -5   3  18       36.46       46.22      6.88 o 
  -3   3  18      124.58      138.07     15.77 o 
  -1   3  18      172.67      174.30     10.60 o 
   1   3  18        3.37        0.00      5.32 o 
   3   3  18       13.47        4.13      6.26 o 
   5   3  18        7.70       16.49      7.47 o 
   7   3  18        2.12        0.00     13.87 o 
 -12   4  18       22.70       14.17     10.55 o 
 -10   4  18        2.92        0.00      5.54 o 
  -8   4  18       20.11       23.51      6.65 o 
  -6   4  18      157.82      143.21     18.76 o 
  -4   4  18        2.02        5.26      5.13 o 
  -2   4  18       59.65       62.28      7.89 o 
   0   4  18       55.15       63.86     10.20 o 
   2   4  18       13.06        9.10      7.14 o 
   4   4  18       27.11        9.25     24.13 o 
   6   4  18        3.87        0.00      7.97 o 
 -11   5  18        3.83        0.00      7.87 o 
  -9   5  18        0.17        0.00      5.79 o 
  -7   5  18        3.73       11.11      5.99 o 
  -5   5  18        0.00        0.00      5.03 o 
  -3   5  18      103.06       95.53     10.40 o 
  -1   5  18        5.67        2.50      5.64 o 
   1   5  18       36.33       42.67      7.77 o 
   3   5  18        0.36        0.00      6.09 o 
  -8   6  18        3.26        2.53      5.95 o 
  -6   6  18        0.00        0.00      5.58 o 
  -4   6  18       19.27       17.59      7.21 o 
  -2   6  18        0.27        0.00      6.08 o 
   0   6  18        2.38       14.19      6.62 o 
 -15   1  19       20.08        6.59      9.21 o 
 -13   1  19        0.03        0.00      5.72 o 
 -11   1  19       52.31       49.83      7.82 o 
  -9   1  19        1.00        1.20      4.87 o 
  -7   1  19       10.42        3.68      5.61 o 
  -5   1  19      269.87      274.43     14.66 o 
  -3   1  19        0.93        0.00      3.93 o 
  -1   1  19        5.96       10.48      4.64 o 
   1   1  19       40.84       59.16      7.85 o 
   3   1  19        1.89        5.65      6.61 o 
   5   1  19        2.99       16.04     12.92 o 
   7   1  19        4.40        5.71     14.00 o 
 -14   2  19       11.84        8.23      7.14 o 
 -12   2  19        6.03        0.00      5.75 o 
 -10   2  19        1.37        1.14      4.84 o 
  -8   2  19        1.46        1.25      4.69 o 
  -6   2  19       15.37       11.16      9.58 o 
  -4   2  19       49.30       54.21      6.95 o 
  -2   2  19       62.97       56.76      7.05 o 
   0   2  19       50.22       53.85      6.98 o 
   2   2  19        2.02        0.00      5.98 o 
   4   2  19        0.18        2.21      6.63 o 
   6   2  19        3.12       14.96     14.14 o 
 -13   3  19        3.47        6.83      6.47 o 
 -11   3  19        3.41        0.00      5.73 o 
  -9   3  19        0.61        0.00      5.38 o 
  -7   3  19        2.78        1.21      5.09 o 
  -5   3  19      100.14      126.30     12.85 o 
  -3   3  19       15.83       29.15      5.96 o 
  -1   3  19       11.50       23.08      5.67 o 
   1   3  19        1.78        0.48      5.50 o 
   3   3  19        0.01       11.43      6.92 o 
   5   3  19        1.04        4.90      7.72 o 
 -12   4  19        0.36        0.00      6.48 o 
 -10   4  19        3.55        5.51      6.27 o 
  -8   4  19       18.58       17.40      6.58 o 
  -6   4  19       44.76       42.20      7.64 o 
  -4   4  19       12.54        6.82      5.78 o 
  -2   4  19        6.42        4.01      6.47 o 
   0   4  19      104.14      110.56     13.01 o 
   2   4  19        2.02       10.25      7.21 o 
   4   4  19        0.00        5.61      8.30 o 
 -11   5  19        1.46        5.88      7.95 o 
  -9   5  19        4.13        0.00      6.55 o 
  -7   5  19        0.00        4.00      6.42 o 
  -5   5  19        0.00        1.17      6.14 o 
  -3   5  19        2.54        0.00      6.86 o 
  -1   5  19        7.53        9.26      7.53 o 
   1   5  19        5.01        4.41      7.54 o 
   3   5  19        0.84        3.20      7.92 o 
  -6   6  19        0.09        0.00      6.49 o 
  -4   6  19        8.61       13.43      9.32 o 
  -2   6  19       24.91        8.15     19.65 o 
 -14   0  20       35.66       32.22     14.14 o 
 -12   0  20        9.53        0.00      9.52 o 
 -10   0  20        2.95        0.27      8.16 o 
  -8   0  20       48.52       52.50      9.03 o 
  -6   0  20       23.86       39.31      8.45 o 
  -4   0  20      171.38      192.06     27.46 o 
  -2   0  20        0.97       10.79      5.48 o 
   0   0  20      261.17      267.04     15.81 o 
   2   0  20       40.40       49.81      9.11 o 
   4   0  20       33.97        0.00     11.83 o 
   6   0  20        0.74        2.99     13.46 o 
 -15   1  20        0.01        8.24      9.80 o 
 -13   1  20        6.32        8.13      6.85 o 
 -11   1  20       10.98        8.61      6.51 o 
  -9   1  20       18.63        1.52      4.98 o 
  -7   1  20        0.45        1.70      5.79 o 
  -5   1  20        0.03        0.00      3.88 o 
  -3   1  20       66.00       67.30     16.25 o 
  -1   1  20       32.98       55.96      8.22 o 
   1   1  20        7.58       18.94      7.49 o 
   3   1  20        0.82        2.47      6.64 o 
   5   1  20        0.00        0.00     12.51 o 
 -14   2  20       20.85        8.10      7.42 o 
 -12   2  20        3.03        4.57      7.16 o 
 -10   2  20        0.24        1.80      5.54 o 
  -8   2  20       27.74       18.07      5.83 o 
  -6   2  20       22.49       26.22      6.35 o 
  -4   2  20       18.00       27.98      6.12 o 
  -2   2  20      382.34      389.75     20.05 o 
   0   2  20       38.96       44.42      9.10 o 
   2   2  20       13.58        1.55      6.48 o 
   4   2  20        4.13       12.34      8.02 o 
   6   2  20        3.58        0.00     15.77 o 
 -13   3  20        6.34        5.07      6.58 o 
 -11   3  20        2.08        1.73      6.24 o 
  -9   3  20       15.39       14.85      6.75 o 
  -7   3  20        1.70        6.03      5.52 o 
  -5   3  20       57.76       64.11      8.26 o 
  -3   3  20      128.03      127.30     18.66 o 
  -1   3  20       21.54       11.97      7.09 o 
   1   3  20        2.26        1.11      6.44 o 
   3   3  20       33.69       64.49     10.82 o 
   5   3  20       14.84       21.44     10.61 o 
 -12   4  20        0.00        5.29      7.44 o 
 -10   4  20        0.06        4.73      7.03 o 
  -8   4  20        4.00        0.43      5.95 o 
  -6   4  20        4.37        0.00      5.49 o 
  -4   4  20       35.70       31.81      7.47 o 
  -2   4  20       30.77       13.42     14.89 o 
   0   4  20       52.55       75.53     12.24 o 
   2   4  20        4.41        0.00      7.24 o 
  -9   5  20       22.16       11.88      7.66 o 
  -7   5  20       13.02       12.27      7.33 o 
  -5   5  20        4.25        4.13      7.21 o 
  -3   5  20       27.49       12.43      8.61 o 
  -1   5  20       10.15        3.12      7.84 o 
   1   5  20       31.33       18.61     14.41 o 
 -13   1  21        0.63        0.77      6.89 o 
 -11   1  21        3.95        2.57      5.97 o 
  -9   1  21        2.55        6.05      5.61 o 
  -7   1  21       48.28       39.06      6.78 o 
  -5   1  21        0.04        4.59      4.97 o 
  -3   1  21        2.22        1.64      4.56 o 
  -1   1  21      403.66      392.86     15.20 o 
   1   1  21        4.18        0.00      6.72 o 
   3   1  21        0.36        0.00     10.88 o 
   5   1  21        0.68        0.00     14.96 o 
 -12   2  21        6.49       17.30      7.10 o 
 -10   2  21        5.23        3.55      6.08 o 
  -8   2  21        7.51        9.79      6.01 o 
  -6   2  21       58.00       55.24      7.92 o 
  -4   2  21       16.95       11.69      5.48 o 
  -2   2  21       50.07       53.56      7.50 o 
   0   2  21      108.25      115.36     21.21 o 
   2   2  21        0.32        0.23      8.02 o 
   4   2  21       12.37        4.76     14.82 o 
 -13   3  21        0.66        0.00      7.26 o 
 -11   3  21        1.31        1.92      6.60 o 
  -9   3  21       10.75       13.30      6.88 o 
  -7   3  21        0.29        0.00      5.72 o 
  -5   3  21        0.77        0.00      6.41 o 
  -3   3  21        3.35       11.42      5.67 o 
  -1   3  21        0.44        0.00      5.78 o 
   1   3  21        0.38        6.49      7.34 o 
   3   3  21        0.75        0.00      8.20 o 
 -10   4  21        0.11        0.00      6.62 o 
  -8   4  21        5.42        3.39      6.92 o 
  -6   4  21       12.92        9.89      6.90 o 
  -4   4  21       17.64        6.55      6.15 o 
  -2   4  21       12.33       17.20      8.66 o 
   0   4  21        2.33       12.46     15.70 o 
   2   4  21        1.44        0.00      7.74 o 
  -7   5  21       12.36        6.27      7.86 o 
  -5   5  21        0.24        5.78      8.86 o 
  -3   5  21        0.70        1.59      8.77 o 
  -1   5  21        2.94        0.00      8.23 o 
 -12   0  22        2.19        0.00     11.42 o 
 -10   0  22        9.10        0.00      9.11 o 
  -8   0  22       32.34       21.35      9.93 o 
  -6   0  22       42.72       56.56     14.14 o 
  -4   0  22       13.93       15.77      9.79 o 
  -2   0  22       19.60        3.67      8.29 o 
   0   0  22        0.59        0.00      8.16 o 
 -13   1  22        6.17       12.43     10.88 o 
 -11   1  22        0.23        0.00      6.10 o 
  -9   1  22        0.89        0.12      5.63 o 
  -7   1  22        7.21        9.33      5.95 o 
  -5   1  22       43.49       45.84      7.43 o 
  -3   1  22        1.87        9.06      5.52 o 
  -1   1  22        6.79       19.46      6.34 o 
   1   1  22       13.87        7.89      7.37 o 
   3   1  22       11.95        0.00     15.36 o 
 -12   2  22        0.26        6.61      7.08 o 
 -10   2  22        8.66        2.57      6.76 o 
  -8   2  22        0.69        0.00      5.67 o 
  -6   2  22       24.14       27.94      7.09 o 
  -4   2  22        5.92        5.06      8.81 o 
  -2   2  22        2.37        0.00      5.22 o 
   0   2  22      133.00      149.32     14.70 o 
   2   2  22        1.09        0.00      7.74 o 
 -11   3  22        0.00        0.00      7.40 o 
  -9   3  22       28.63       32.30     10.56 o 
  -7   3  22        9.35        0.64      6.49 o 
  -5   3  22       47.68       39.97      9.52 o 
  -3   3  22       21.43       27.73      7.13 o 
  -1   3  22        1.89        0.33      7.39 o 
   1   3  22       41.55       52.95     11.27 o 
 -10   4  22       12.39        9.78      8.02 o 
  -8   4  22        0.42        0.00      7.87 o 
  -6   4  22       22.31        9.01      7.19 o 
  -4   4  22       16.74        8.03      6.82 o 
  -2   4  22       13.41        4.62      9.86 o 
   0   4  22        4.22        0.00      7.26 o 
  -5   5  22        1.25        0.00      7.68 o 
 -11   1  23        0.94        5.52      8.34 o 
  -9   1  23       18.94       23.98     15.82 o 
  -7   1  23        2.35        1.75      5.63 o 
  -5   1  23       11.81       11.82      6.16 o 
  -3   1  23        3.24        4.15      8.80 o 
  -1   1  23        1.59        6.70      5.71 o 
   1   1  23        0.21        6.59      9.59 o 
   3   1  23        0.10       10.88     16.86 o 
 -12   2  23        0.28        2.96      9.06 o 
 -10   2  23        0.00        2.31      7.06 o 
  -8   2  23       11.64        9.19      6.49 o 
  -6   2  23        6.32        8.77      6.24 o 
  -4   2  23       10.75       12.12      6.32 o 
  -2   2  23        1.15        1.43      5.87 o 
   0   2  23        0.98        7.71      9.93 o 
   2   2  23        5.57        4.45     14.34 o 
  -9   3  23       12.11        9.35      9.22 o 
  -7   3  23       14.06        7.05      7.07 o 
  -5   3  23        5.52        8.63      8.75 o 
  -3   3  23        1.75        2.91      6.58 o 
  -1   3  23        2.14        0.57     13.32 o 
   1   3  23        0.16        0.60      8.50 o 
  -8   4  23        0.03        2.65      8.00 o 
  -6   4  23       15.60        5.16      7.79 o 
  -4   4  23       13.88       20.84      9.83 o 
  -2   4  23        3.97        5.45      9.20 o 
 -10   0  24        5.52        6.39     11.96 o 
  -8   0  24       47.42       32.49     12.92 o 
  -6   0  24        8.01        0.00     10.20 o 
  -4   0  24       12.10        0.00      9.25 o 
  -2   0  24       21.51       24.75     11.83 o 
   0   0  24        4.91        0.00      9.93 o 
 -11   1  24        0.07        0.51     11.22 o 
  -9   1  24        2.35       16.38      8.36 o 
  -7   1  24        3.78        7.50      7.33 o 
  -5   1  24       11.09       11.08      7.42 o 
  -3   1  24       18.89       12.61      6.57 o 
  -1   1  24        2.72        2.27      6.41 o 
   1   1  24        1.74        1.39      9.12 o 
 -10   2  24        0.12        3.27      8.19 o 
  -8   2  24       31.23       30.26     18.48 o 
  -6   2  24       37.45       36.67      7.91 o 
  -4   2  24       10.93       17.30      7.28 o 
  -2   2  24       13.13       16.89     10.67 o 
   0   2  24        5.26       12.88     11.01 o 
  -9   3  24        9.09       18.43      8.58 o 
  -7   3  24        3.39        3.26      7.80 o 
  -5   3  24       17.82        9.05      9.02 o 
  -3   3  24        0.05        3.16      9.04 o 
  -9   1  25        3.97        7.07     15.23 o 
  -7   1  25        4.03        9.37      8.17 o 
  -5   1  25       61.86       56.16     11.27 o 
  -3   1  25        6.54        9.48      8.40 o 
  -1   1  25        2.63        7.48     11.42 o 
  -8   2  25        0.11        0.00      7.01 o 
  -6   2  25        0.66        0.00      6.31 o 
  -4   2  25       49.81       48.88      9.49 o 
  -2   2  25        0.69        0.00      7.80 o 
  -6   0  26        7.11        1.50     10.88 o 
  -4   0  26       29.80       29.10     14.82 o 
  -5   1  26       11.72       14.88      9.05 o 
                                                 
